# Supplementary material for: A prognostic score for non-small cell lung cancer resected after neoadjuvant therapy in comparison with the tumor-node-metastases classification and major pathological response
Source: Mod Pathol. 2021 Mar 13;34(7):1333–44. doi: 10.1038/s41379-021-00777-y (PMC8216907; doi:10.1038/s41379-021-00777-y)
Supplement: Supplementary file 2 — Supplementary Table S-1 [file 41379_2021_777_MOESM2_ESM.xlsx]

## Sheet: Grossing
Table S-1: Specimen grossing
Patient ID	Macroscopic tumor bed [cm]	Residual tumor in index lesion [%]	Blocks submitted as macroscopic tumor bed [cm]	Blocks per diameter of tumor bed
2	4.5	90	7	1.55556
4	3	0.5	6	2
5	2.3	20	20	8.69565
6	2.3	80	5	2.17391
7	9	90	14	1.55556
8	13	5	5	0.384615
9	3.5	95	10	2.85714
10	6	95	7	1.16667
11	4	0.5	4	1
12	3	9	4	1.33333
13	7.4	40	8	1.08108
14	8	0.5	9	1.125
15	3.5	0.5	9	2.57143
16	7	90	7	1
17	7.5	60	13	1.73333
20	7.2	25	16	2.22222
21	3.8	0	3	0.789474
22	3.5	65	9	2.57143
23	2.4	75	4	1.66667
24	10	60	7	0.7
26	5	30	7	1.4
27	9.5	80	9	0.947368
28	3.5	70	4	1.14286
29	3.5	2	10	2.85714
30	4	0.5	14	3.5
31	3.8	3	7	1.84211
32	2.5	70	7	2.8
33	4	95	7	1.75
34	0.6	0	2	3.33333
35	1.6	0.5	3	1.875
36	4.2	80	9	2.14286
37	5	20	8	1.6
38	2.4	0.5	5	2.08333
39	4	5	5	1.25
40	5.2	25	5	0.961538
41	4	95	4	1
42	3.5	75	6	1.71429
43	4	0.5	9	2.25
44	2	0	6	3
45	2.5	80	6	2.4
46	0.5	100	1	2
47	0.9	0.5	3	3.33333
48	4.5	90	7	1.55556
49	1.6	2	7	4.375
50	4.2	0.5	16	3.80952
51	4	0	13	3.25
52	9.8	70	8	0.816327
53	3.5	80	2	0.571429
54	1.5	60	3	2
55	2.5	30	5	2
58	1.8	75	6	3.33333
59	3	70	6	2
60	3	70	13	4.33333
61	3.5	95	4	1.14286
62	5	15	8	1.6
64	4.5	80	6	1.33333
65	1.5	20	8	5.33333
66	5.5	80	7	1.27273
67	1.1	95	2	1.81818
68	2.5	100	7	2.8
70	4	0	10	2.5
71	5.2	95	4	0.769231
72	2.5	0	9	3.6
73	7.5	90	13	1.73333
74	3.2	20	3	0.9375
75	4.2	80	5	1.19048
76	2	5	5	2.5
77	3.4	5	3	0.882353
78	1.5	0.5	5	3.33333
79	13.7	40	20	1.45985
80	3.2	40	11	3.4375
81	1.3	0.5	9	6.92308
82	4.5	2	4	0.888889
84	1.5	0	5	3.33333
85	4.2	70	8	1.90476
86	0.9	0	4	4.44444
87	3	0.5	4	1.33333
88	3.4	75	7	2.05882
89	18	30	14	0.777778
90	1.1	5	3	2.72727
91	2	100	4	2
92	6	0.5	10	1.66667
93	3.9	75	6	1.53846
94	7.7	0	8	1.03896
95	3.5	95	12	3.42857
96	3	50	6	2
97	1.8	0	4	2.22222
98	1.5	90	4	2.66667
99	2.6	75	7	2.69231
100	3	75	3	1
101	3.7	5	4	1.08108
102	1.8	0	8	4.44444
103	6	30	10	1.66667
104	11	85	10	0.909091
105	5.5	1	10	1.81818
107	1.9	0	5	2.63158
108	3.5	85	4	1.14286
109	3	75	14	4.66667
110	2.2	95	3	1.36364
111	2.8	70	10	3.57143
113	2.3	95	4	1.73913
114	2.5	0.5	5	2
115	7.1	95	13	1.83099
116	2	100	4	2
117	6	20	13	2.16667
118	4.1	75	4	0.97561
119	3.7	100	8	2.16216
120	3	0	10	3.33333
121	3	5	8	2.66667
122	5.5	0	14	2.54545
124	10	20	10	1
125	1.8	0	6	3.33333
126	3.5	15	7	2
127	2.8	90	13	4.64286
128	4.8	70	7	1.45833
147	2	10	3	1.5
228	3.5	80	15	4.28571
