# Supplementary material for: A prognostic score for non-small cell lung cancer resected after neoadjuvant therapy in comparison with the tumor-node-metastases classification and major pathological response
Source: Mod Pathol. 2021 Mar 13;34(7):1333–44. doi: 10.1038/s41379-021-00777-y (PMC8216907; doi:10.1038/s41379-021-00777-y)
Supplement: Supplementary file 3 — Supplementary Table S-4 [file 41379_2021_777_MOESM3_ESM.xlsx]

## Sheet: Cohort
PID	AGE	SEX	SMOKING	HISTO	TNM_SIZE	BED	VITAL	PL	pTadj_TNM8	pT_TNM8	pN_TNM8	pM_TNM8	Stageadj_TNM8	Stage_TNM8	L	V	REGCONT	REG	NEOCAT	NEOCTX	NEOCYCLES	NEOCTXCHANGE	COMMENTSCTX	NEORTX	NEO_TIME	RTYPE	R	INTERVALL	CTX	RTX	ADJ	COMMADJ	RELAPSE	TIME_REL	COMMREL	ADDMAL	STATOS	STATDFS	OPS_Days	OS	DFS
2	74	2		2	4.5	4.5	90	1	22	22	211	0	310	310	0	0	90	4	0	1	4	2	Change to Cisplatin+Gemcitabine -> 1 cycle	0	56	3	0	29	1	1	4	Metastasectomy+Chemotherapy+Radiation	2	6			1	1	438	17	9
4	76	2	2	1	3	3	0.5	0	11	13	12	0	220	220	1	0	0.5	1	1	1	3	0		1	64	6	1	58	0	0	0					Colon (in situ)	0	0	46	5	5
5	77	2	2	1	2.3	2.3	20	0	40	40	11	0	310	310	1	1	20	3	1	1	3	1	2 cycles with adapted dose	0	63	4	1	15	0			no information about Rtx	0				1	1	41	3	3
6	77	2		2	2.3	2.3	80	0	12	13	211	0	310	310	0	0	80	4	0				letter recommends neoadjuvant therapy			3	0						0				1	1	4	0	0
7	72	2	2	1	9	9	90	3	40	40	220	0	320	320	0	0	90	4	1	9	3	0	Cisplatin+Paclitaxel -> SAKK 16/8 Arm B		48	3	1	29	0	0	0		0		Progression (R2)		1	1	68	4	4
8	70	2	2	1	13	13	5	3	30	40	0	0	220	310	0	0	5	2	0	9	3	0	Carboplatin+5-Fluorouracil	1	31	3	0	51	0	0	0		1	8			0	1	698	25	10
9	70	2	2	1	3.5	3.5	95	0	21	21	11	0	220	220	0	0	95	4	1	1	3	1	2 cycles with adapted dose	0	68	6	0	13	0	0	0		0				1	1	28	3	3
10	72	2	1	1	6	6	95	1	30	30	12	0	310	310	1	0	95	4	0	3	3	0			53	3	0	17	0			no information about Rtx				Hepatocellular Carcinoma	0	0	409	15	15
11	71	2	2	2	4	4	0.5	3	30	30	0	0	220	220	0	0	0.5	1	1	9	8	2	Carboplatin alone change to Carboplatin+Paclitaxel -> 3 cycles	1	48	3	0	67	0	0	0					Colon	0	0	27	4	4
12	70	1	2	1	3	3	9	0	11	13	0	0	111	113	0	0	9	2	0	3	3	0	Perioperative (5 days after Resection)	0	69	3	0		0	0	0		0				0	0	5220	60	60
13	78	2		3	7.4	7.4	40	1	21	40	0	0	120	310	0	0	40	3	1	1	3	0		0	63	6	0	21	0	0	0		2	4			1	1	290	12	7
14	69	2	1	1	0.4	8	0.5	0	11	11	0	0	111	111	0	0	0.5	1	1	1	3	0		1	90	6	0	10	0	0	0		0				0	0	69	5	5
15	69	2	2	1	0.5	3.5	0.5	0	11	11	0	0	111	111	0	0	0.5	1	1	2	3	1	1 cycle with adapted dose	1	63	4	0	48	0	0	0		0				0	0	32	4	4
16	70	2		2	7	7	90	3	40	40	300	0	330	330	1	1	90	4	1	1	3	0		1	62	6	1	70	0			no information about Rtx				Basalioma Prostate	1	1	68	6	6
17	67	2	1	2	7.5	7.5	60	0	22	40	220	0	310	320	0	0	60	4	0	4	3	2	change to Carboplatin+Gemcitabine -> 1 cycle Perioperative (6 days after Resection)		79	6	1		0	1	2
20	72	2	2	1	7.2	7.2	25	0	12	40	220	0	310	320	1	1	30	3	1	1	3	1	2 cycles with adapted dose	0	62	6	1	17	0	0	0		0				1	1	8	2	2
21	73	2	2	1	0	3.8	0	0	0	0	212	0	310	310	0	0	0.5	1	1	1	4	0		0	84	6	0	15	0	0	0		0				0	0	3371	60	60
22	70	2	2	2	3.5	3.5	65	3	30	30	211	0	320	320	1	0	65	4	1	1	4	0		0	66	3	0	49	0	0	0		0				0	0	423	17	17
23	68	1	2	2	2.4	2.4	75	0	40	40	0	0	310	310	0	0	75	4	1	1	3	0		0	62	3	0	15	0	1	2	add. Chemotherapy of relapse	1	13			1	1	424	16	16
24	63	2		1	10	10	60	0	30	40	220	0	320	320	1	0	60	4	1	2	3	0	CAVE: 2 synchronous tumours -> for PD-L1 irrelevant	0		6	0		0	1	2		1	13	Nll clavicular	Melanoma	0	1	401	15	15
26	62	2	2	1	3	5	30	3	30	30	0	0	220	220	0	0	30	3	0	9	6	0	Cisplatin+Gemcitabine+Gefitinib (Study) -> initially palliative intent	0		6	0		0	1	4	Radiation after relapse	5	6	Bone/ thoracic		0	1	1896	60	10
27	77	2	0	2	9.5	9.5	80	1	40	40	0	0	310	310	0	0	80	4	1	1	3	0		0	63	6	0	34	0	0	0		4	5	Lung/ Liver/ Spleen		1	1	192	9	8
28	77	2	0	2	3.5	3.5	70	0	13	21	12	0	220	220	0	1	70	4	1	1	3	0		0	63	3	0	22	0	0	4	Immunetherapy (Krebsregister)	3	17	Nll liver		0	1	1425	49	20
29	71	2	2	2	3.5	3.5	2	0	40	40	12	0	310	310	0	1	2	2	0	1		2	changed to Carboplatin -> unknown cycles	1	163	6	1	34	0	0	0		0				1	1	15	6	6
30	66	2	1	2	0.3	4	0.5	0	11	11	0	0	111	111	0	0	0.5	1	1	1	3	0		1	111	3	0	39	0	0	0		0				1	1	858	33	33
31	75	2	2	2	1	3.8	3	0	11	11	0	0	111	111	0	0	3	2	0	1	2	1	adapted doses, unknown cycles	0	33	3	0	73	0	0	0		0				1	1	37	4	4
32	64	1	0	2	2.5	2.5	70	0	12	13	220	0	310	310	0	0	75	4	1	1	3	0		1	83	6	0	41	1	0	1	add. Targeted therapy of relapse	5	19	Lung/ Bone		1	1	1197	43	23
33	62	2	0	2	4	4	95	1	21	21	212	0	310	310	1	1	95	4	1	1	3	0		0	74	3	1	11	0	1	2	add. Chemotherapy of relapse	1	3			1	1	237	10	6
34	74	2	2	4	0	0.6	0	0	0	0	0	0	0	0	0	0	0	0	0	5	3	0		0		3	0		0	0	0		0				0	0	16	2	2
35	76	2	1	2	0.5	1.6	0.5	0	11	11	0	0	111	111	1	0	0.5	1	0	1	3	2	changed to Vinorelbine -> 1 cycle Changed to Navelbine -> 1 cycle	0	76	3	0	49	0	0	0		0			Basalioma	1	1	8	4	4
36	68	2	2	3	4.2	4.2	80	0	21	22	220	0	310	310	1	0	80	4	1	1	3	0		0	63	3	0	28	0	1	2	add. Chemotherapy+targeted therapy of relapse	4	6	Brain/ Lung		1	1	947	34	9
37	63	2	2	1	1.5	5	20	0	11	12	211	0	310	310	0	1	20	3	1	1	3	0		1	84	6	0	43	1	0	4	Chemotherapy	5	9	Lung/ Liver/ Nll retroperitoneal		0	1	574	23	13
38	71	1	1	1	0.4	2.4	0.5	0	11	11	0	0	111	111	0	1	0.5	1	1	1	3	0		0	63	3	0	29	0	1	4	Metastasectomy+Radiation	1	38	Nll	Colon	0	1	2831	60	41
39	70	2	2	1	0.4	4	5	0	11	11	12	0	220	220	0	0	5	2	1	1	3	0		0	99	6	0	1	0	0	0		2	7			1	1	464	18	10
40	69	1	2	2	5.2	5.2	25	0	12	30	0	0	112	220	0	0	25	3	0	3	3	0		0	63	3	0	6	0	0	0		0			Cervix	0	0	3415	60	60
41	65	2	2	2	4	4	95	0	30	30	220	11	410	410	1	0	95	4	1	1	3	0	possibly palliative	0	63	3	0	28	1	0	1	incl. Targeted therapy	0		Progression after surgery -> liver metastases		1	1	41	4	4
42	73	1	2	1	3.5	3.5	75	0	40	40	11	0	310	310	1	0	75	4	0	5	4	0	Stop during 4. cycle -> Pneumonia + bad general condition	0	80	6	0	222	0	0	0		0				1	1	356	21	21
43	58	1	2	2	4	4	0.5	0	11	21	0	0	111	120	0	0	0.5	1	0	1	4	2	changed to Docetaxel alone -> 3 cycles	0	52	3	0	15	0	0	0		0				0	0	6914	60	60
44	60	2	2	4	0	2	0	0	0	0	0	0	0	0	0	0	0	0	1	1	3	0	SAKK 16/1	1	81	6	0	40	0	0	0		0				0	0	5081	60	60
45	60	2	1	1	2.5	2.5	80	0	12	13	11	0	220	220	1	0	80	4	1	1	3	1	1 cycle with adapted dose	0	42	3	0	42	0	0	0					SQCC Oropharynx	0	0	5967	60	60
46	66	2	1	1	0.5	0.5	100	0	11	11	0	0	111	111	0	0	100	4	1	1	3	0		0	63	3	0	21	0	0	0		0			Colon	0	0	3719	60	60
47	64	1	2	1	0.15	0.9	0.5	0	11	11	11	0	220	220	0	0	0.5	1	1	1	3	0		0	64	3	0	22	0	0	0		0				0	0	323	13	13
48	68	2	2	3	3	4.5	90	3	30	30	211	0	320	320	1	1	90	4	1	1	3	1	2 cycles with adapted dose	0	37	3	0	57	0	0	0		0				1	1	39	4	4
49	68	2	2	1	1.6	1.6	2	0	11	12	11	0	220	220	1	0	2	2	1	1	3	0		1	86	3	0	57	0	0	0		1	47	Nll		0	1	2295	60	52
50	70	2		2	1.2	4.2	0.5	0	11	12	0	0	111	112	0	0	0.5	1	0	9	3	0	Carboplatin+Pemetrexed	1	57	3	0	27	0			no information about Rtx					0	0	2073	60	60
51	67	1	1	1	0	4	0	0	0	0	220	0	310	310	0	0	0.5	1	1	1	3	0		1	125	3	0	27	0	0	0		0				0	0	3349	60	60
52	73	1	0	1	9.8	9.8	70	2	30	40	220	0	320	320	1	1	70	4	0	3	3	0		0	63	6	1	42	1	0	4	Chemotherapy	1	7	Nll		1	1	326	14	10
53	64	2	2	1	3.5	3.5	80	0	13	21	220	0	310	310	0	0	80	4	0	4	5	0		1	107	6	1	82	1	0	4	Chemotherapy	4	9	Skin/ Nll/ Bone/ Liver		0	1	420	20	16
54	71	2	1	1	1.5	1.5	60	0	11	12	220	0	310	310	0	0	60	4	0	4	3	0		0	63	3	0	14	0	0	0		0			SQCC Oropharynx	1	1	14	3	3
55	63	2	2	2	0.6	2.5	30	0	11	11	0	0	111	111	1	0	30	3	1	1	3	0		0	63	3	0	14	1	0	4	Chemotherapy	1	25			0	1	987	34	27
58	71	2	2	2	1.8	1.8	75	1	30	30	220	0	320	320	1	0	75	4	0	3	4	2	changed to Carboplatin+Paclitaxel -> 1 cycle	0	67	3	0	37	1	0	4	Chemotherapy	4	3	Liver/ Bone/ Kidney		1	1	348	14	7
59	59	2		1	2.5	3	70	0	40	40	220	0	320	320	1	0	70	4	1	1	3	0	2. Cyclus given in February 2004	0		6	1		0			no information about Rtx	1	7	Pleural		1	1	224	7	7
60	56	2	2	1	3	3	70	3	30	30	0	0	220	220	0	0	70	4	0	9	5	0	Cisplatin+Vinblastin	0	99	3	1	13	0	1	2	add. Radiochemotherapy of relapse	1	11	Thoracic wall		0	1	355	15	15
61	62	2	2	2	3.5	3.5	95	3	30	30	0	0	220	220	0	0	95	4	0	4	4	0		1	32	3	0	50	0	0	0		0				1	1	714	26	26
62	55	2	1	1	5	5	15	0	21	22	12	0	220	220	0	0	15	3	1	1	3	0		0	64	6	0	6	0	0	0		0		Diffuse progression		1	1	43	3	3
64	58	1	2	2	4.5	4.5	80	0	21	22	0	0	120	210	0	0	80	4	0	1	3	2	changed to Cisplatin alone -> 2 cycles -> Anaphylaxis	1	108	6	0	42	0	1	4	Radiation+Metastasectomy+targeted Therapy of relapse	0		Brain/ Muscle		0	0	135	9	9
65	71	1	1	2	1.2	1.5	20	0	11	12	220	0	310	310	1	0	60	4	0	2	2	1	adapted doses for 1 cycle	0	69	3	0	82	0	0	0		0				1	1	895	34	34
66	59	2		1	5.5	5.5	80	0	22	30	212	0	310	320	1	0	80	4	1	1	3	0		0	63	5	0	21	1	1	3	add. Stent+Chemotherapy of relapse	1	24		Prostate	1	1	812	29	26
67	67	2	2	2	1.1	1.1	95	0	12	12	220	0	310	310	0	0	95	4	0	3	3	0		0	67	3	0	6	0	1	2		3	17	Nll neck positive EBUS 1 month after resection, but Rtx afterwards		0	1	2473	60	20
68	66	1	0	2	2.5	2.5	100	0	13	13	220	0	310	310	0	0	100	4	1	1	3	0		0	64	5	0	34	0	0	0		0				0	0	2551	60	60
70	58	2	0	4	0	4	0	0	0	0	0	0	0	0	0	0	0	0	1	1	3	0		1	84	6	0	27	0	0	0		0			Myeloma	1	1	209	10	10
71	69	2	2	1	5.2	5.2	95	0	22	30	220	0	310	320	1	1	95	4	1	1	3	1	adapted doses for 1 cycle	0	74	3	1	48	1	0	1	palliative chemotherapy	0		Nll positive after R1 -> progression	Rectum	1	1	158	9	9
72	61	2	2	1	2.5	2.5	0	0	0	0	0	0	0	0	0	0	0	0	0	5	2	0	possibly adjuvant for ENT tumor	1	41	3	0	14	0	0	0		0			SQCC Mouth Prostate	0	0	2612	60	60
73	63	2	1	1	7.5	7.5	90	3	40	40	212	0	320	320	0	0	90	4	0	2	1	0	Stop after 1. cycle ->purulent effusion	0		6	1		0	0	0		0		Progression (R1)		1	1	968	32	32
74	66	1	2	2	3.2	3.2	20	0	11	21	0	0	111	120	0	0	20	3	1	1	3	0		0	62	3	0	14	0	1	4	Radiation after relapse + metastasectomy (Krebsregister)	5	12	Nll/ Adrenal		0	1	2350	60	14
75	68	2	0	2	4.2	4.2	80	1	21	22	212	0	310	310	1	0	80	4	1	2	3	0		0	66	3	0	53	0	1	4	Radiation	1	9	Nll		0	1	1335	47	12
76	60	2	1	1	2	2	5	0	11	12	0	0	111	112	1	0	5	2	0	3	3	2	changed to Carboplatin+Paclitaxel -> 2 cycles	0	49	5	0	53	1	1	4	Chemotherapy+Surgery+Radiation of relapse	1	8			0	1	803	29	11
77	64	2	2	1	1.7	3.4	5	0	11	12	0	0	111	112	0	1	5	2	1	1	3	0		1	88	3	0	47	0	0	0		0				0	0	2627	60	60
78	63	1	1	1	0.25	1.5	0.5	0	11	11	0	0	111	111	0	0	0.5	1	0	4	3	0		0	73	3	0	26	0	0	0		0			papillary carcinoma thyroid gland	0	0	3069	60	60
79	66	1		1	13.7	13.7	40	1	30	40	12	0	310	310	1	1	40	3	0	4	3	0		0	70	6	0	62	0	0	0		0				1	1	514	21	21
80	59	2	1	1	3.2	3.2	40	0	12	21	0	0	112	120	0	0	40	3	0	1	1	0	Myocardiac infarction	0	21	3	0	90	1	0	1	no date	1	48	Nll		0	1	2406	60	52
81	65	1	1	2	1.3	1.3	0.5	3	30	30	212	0	320	320	1	0	2	2	0	5	3	0		1	61	3	0	16	1	1	4	Chemotherapy + Immunetherapy + Radiation (Krebsregister)	5	5	Local/ Kidney/ Brain		1	1	709	25	8
82	53	2		1	4.5	4.5	2	0	11	22	0	0	111	210	0	0	2	2	0				neoadjuvant according PathoWin			6	0		0			no information about Rtx	1	17			1	1	792	26	17
84	60	2	1	2	0	1.5	0	0	0	0	0	0	0	0	0	0	0	0	0	5	4	2	changed to Cisplatin+Navelbine -> 1 cycle changed to Cisplatin alone -> 1 cycle	1	85	3	0	75	0	1	4	Radiation	2	4			1	1	343	16	9
85	62	2	1	2	2	4.2	70	1	30	30	211	0	320	320	1	1	70	4	1	1	3	0	according SAKK 16/00	0		3	0		0	1	2	Radiation	0		Progression (local even though R0)		1	1	169	9	9
86	60	2	1	2	0	0.9	0	0	0	0	0	12	410	410	0	0	0	0	1	1	4	1	adapted doses for 1 cycle -> good response even though M1	0	91	3	0	29	0	0	0		0				0	0	2847	60	60
87	57	1	1	2	0.1	3	0.5	0	11	11	0	0	111	111	0	0	0.5	1	1	1	3	0		0	33	3	0	48	0	0	0		0
88	64	1	2	2	3.4	3.4	75	0	13	21	0	0	113	120	1	1	75	4	1	1	3	0		0	84	3	0	13	0	0	0		0				1	1	479	18	18
89	56	2	2	2	18	18	30	1	30	40	12	12	410	410	0	0	30	3	0	3	3	0	oligometastatic (brain)	0	63	6	0	6	0	0	0		0			Meningeoma Grade I	0	0	3013	60	60
90	60	2	0	1	0.4	1.1	5	0	11	11	0	0	111	111	0	0	5	2	0	1	2	0		0	48	3	0	49	1	1	4	Radiochemotherapy + Immunetherapy+targeted therapy (Krebsregister)	5	25	local	SQCC Supraglottic	0	1	2321	60	28
91	52	2		2	2	2	100	0	12	12	212	0	310	310	0	1	100	4	0	3	3	0		0	63	3	0	13	1	1	3	add. Chemotherapy of relapse	1	19	Lung/ Mediastinum	Melanoma	1	1	783	28	22
92	61	2	2	2	6	6	0.5	3	30	30	0	0	220	220	0	0	0.5	1	0	5	4	0		1	92	3	0	4	0	0	0		0				0	0	1747	60	60
93	56	2	1	2	3.9	3.9	75	0	13	21	300	0	320	320	1	0	75	4	1	1	3	0		1	113	6	0	44	0	1	2	Radiation	0		pN3 and progression to the brain		1	1	97	8	8
94	60	2	2	1	0	7.7	0	0	0	0	0	0	0	0	0	0	0	0	1	1	3	0		0	61	3	0	16	0	0	0	additional lobectomy later on	5	11	local	Dermatofibrosarcoma protuberans	1	1	967	34	13
95	52	2		2	3.5	3.5	95	0	21	21	12	0	220	220	0	0	95	4	1	1	3	0		0	63	3	0	15	1	1	4	Radiochemotherapy	1	6	Nll		1	1	564	21	9
96	51	2	2	1	1	3	50	0	21	21	12	0	220	220	0	0	50	4	1	1	3	0			63	6	0	28	0			no information about Rtx					0	0	3215	60	60
97	58	2	1	2	0	1.8	0	0	0	0	0	0	0	0	0	0	0	0	0	5	4	0		1	69	3	0	29	0			no information about Rtx					1	1	1210	42	42
98	51	1	0	2	1.5	1.5	90	0	12	12	220	0	310	310	1	0	90	4	1	1	3	0		0	62	6	0	17	1	0	4	targeted therapy+chemotherapy	5	5	local		1	1	1043	36	7
99	60	1	1	2	2.6	2.6	75	0	12	13	12	0	220	220	1	1	75	4	0	3	3	0	Initially it was a stage IVA -> upper lobe left and right	0	59	3	0	6	0	0	0		1	35	Mediastinal		0	1	1183	41	37
100	53	1	0	2	3	3	75	0	13	13	212	11	410	410	0	0	75	4	0	4	6	0	additional Avastin -> initially palliative: pleural effusion -> maintenance therapy	0		6			1	0	4	Chemotherapy	4	6	Adrenal + Nll (aorta)		1	1	474	21	12
101	54	1	2	2	1.4	3.7	5	0	11	12	0	0	111	112	0	0	5	2	0	5	3	0		0		3	0		1	0	4	incl. Immunetherapy	5	66	Nll + Esophagus		0	0	3284	60	60
102	54	2		1	0	1.8	0	0	0	0	0	0	0	0	0	0	0	0	1	1	3	0		0	63	3	0	6	1	1	4	Radiochemotherapy	5	27	Local/ Esophagus		1	1	1593	54	29
103	58	1	1	2	6	6	30	3	30	30	0	0	220	220	0	0	30	3	0	5	3	0		1	70	3	0	13	0	0	0	tumorextirpation	1	5	soft tissue		1	1	268	11	8
104	46	2	1	1	11	11	85	3	40	40	12	13	420	420	1	0	85	4	0	4	3	0	possibly palliative due to metastasis	0	9	3	0	23	0	0	0		0				1	1	33	2	2
105	49	1	1	2	5.5	5.5	1	1	21	30	0	0	120	220	0	0	1	2	0	6	3	2	changed to Cisplatin alone -> 1 cycle changed to Cisplatin+Etoposid -> 1 cycle	1	56	3	0	7	0	0	0		0			ADC Uterus and Ovary	0	0	11	2	2
107	54	2	1	1	0	1.9	0	0	0	0	11	0	220	220	0	0	0.5	1	1	1	3	0		0	65	6	0	44	0	0	0		0				1	1	19	4	4
108	55	1	1	2	3.5	3.5	85	0	13	21	220	0	310	310	0	0	85	4	0	3	4	0		0	63	3	0	40	0	1	2		0			Meningeoma	0	0	2274	60	60
109	48	2	2	1	3	3	75	1	21	21	11	0	220	220	1	1	75	4	1	1	3	1	adapted doses for 1 cycle	1	84	6	0	29	0	0	0		0				1	1	130	8	8
110	56	1	2	2	2.2	2.2	95	0	13	13	0	0	113	113	0	0	95	4	1	1	3	0		0	63	3	0	20	0	0	0		0				0	0	1600	55	55
111	57	2	2	1	1.5	2.8	70	0	12	12	11	0	220	220	0	1	70	4	0	3	3	0		0	70	3	0	36	0	1	4	Radiation	1	2		SQCC skin	1	1	1270	45	6
113	53	1	2	1	2.3	2.3	95	0	21	21	220	0	310	310	1	0	95	4	0	4	4	0		0	91	3	0	46	1	1	4	Radiochemotherapy	1	18	Nll		0	1	1938	60	23
114	42	2	2	2	0.1	2.5	0.5	0	11	11	211	0	310	310	0	0	0.5	1	0	5	3	2	changed to Cisplatin+Docetaxel -> 2 cycles	0	28	6	0	48	0	1	2		1	3	pleural		1	1	209	9	5
115	53	1	1	2	7.1	7.1	95	3	30	40	0	0	220	310	0	1	95	4	1	1	4	0		0	83	3	0	44	0	1	2	add. Radiation+Immuntherapy of relapse (Krebsregister)	5	6	Brain/ Lung		1	1	961	35	10
116	42	1	1	2	1.7	2	100	0	12	12	11	0	220	220	0	0	100	4	1	1	3	0		0	61	3	0	0	1	1	3	add. Radiation of relapse	2	10			0	1	5339	60	12
117	48	1	1	1	6	6	20	0	12	30	12	0	220	310	1	0	20	3	0	3	12	2	changed to Cisplatin+Vinorelbine -> 6 cycles -> due to bronchospasme	1	256	6	0	84	0	0	0		0				1	1	637	32	32
118	49	2	2	1	4.1	4.1	75	0	40	40	212	0	320	320	1	1	75	4	1	1	3	0		0	63	6	1	34	1	1	3		0				0	0	2655	60	60
119	51	2	0	1	3.7	3.7	100	0	21	21	220	0	310	310	1	1	100	4	0	9	3	0	Cisplatin alone	0	72	6	1	58	0	1	2		0				0	0	1708	60	60
120	48	2	1	2	0	3	0	0	0	0	0	0	0	0	0	0	0	0	0	9	3	0	Cisplatin+Docetaxel+Cetuximab	1	81	6	0	45	0	0	0		0				0	0	2688	60	60
121	46	2	1	1	3	3	5	0	11	13	0	0	111	113	0	0	5	2	1	1	3	0		0	63	6	0	1	0	0	0		0				0	0	3278	60	60
122	52	2	2	2	0	5.5	0	0	0	0	211	0	310	310	0	0	0.5	1	1	1	5	2	changed to Cisplatin+Docetaxel+Filgrastim > 2 cycles	0	91	3	0	7	1	0	1		0				0	0	1096	39	39
124	41	2	1	1	10	10	20	0	40	40	0	0	310	310	0	0	20	3	1	1	3	0		0	62	6	0	39	0	1	2	add. Radiochemotherapy of relapse	5	5	Kidney/ Liver		0	1	232	10	9
125	49	2	0	4	0	1.8	0	0	0	0	0	0	0	0	0	0	0	0	1	1	7	1	changed dosis -> 5 cycles	1	105	3	0	91	0	0	0		2	38			0	1	1353	50	45
126	48	1	2	2	2.4	3.5	15	0	11	13	0	0	111	113	0	0	15	3	0	9	5	2	Cisplatin+Wiener Enelbin changed to Cisplatin+Vinorelbine -> 4 cycles	0	62	3	0	34	0	1	2	add. Metastasectomy+Radiation of relapse (Krebsregister)	5	8	Brain/ Other		1	1	797	29	12
127	46	2	1	1	2.8	2.8	90	0	21	21	220	0	310	310	0	0	90	4	0	1	3	2	changed to Cisplatin+Gemcitabine -> 2 cycles	0	48	6		54	0	1	2		0			M. Hodgkin	1	1	688	25	25
128	44	2	0	2	4.8	4.8	70	3	30	30	220	0	320	320	1	1	70	4	1	1	3	0		0	63	6	0	22	0	1	4	Radiation	0		Progression to Brain/ Kidney after Rx		1	1	123	6	6
147	59	2		2	2	2	10	0	30	30	220	0	320	320	1	1	10	2	1	1	3	0		0	61	3	0	39	0	0	0		0			Hepatocellular Carcinoma	0	0	601	23	23
228	62	2	2	1	3.5	3.5	80	0	21	21	220	0	310	310	1	1	80	4	1	1	3	0		0	61	6	0	94	0	0	0						0	0	32	6	6
