# Supplementary material for: A prognostic score for non-small cell lung cancer resected after neoadjuvant therapy in comparison with the tumor-node-metastases classification and major pathological response
Source: Mod Pathol. 2021 Mar 13;34(7):1333–44. doi: 10.1038/s41379-021-00777-y (PMC8216907; doi:10.1038/s41379-021-00777-y)
Supplement: Supplementary file 4 — Supplementary Table S-5 [file 41379_2021_777_MOESM4_ESM.xlsx]

## Sheet: Codebook
Variable	Variable name	Mesurement unit	Allowed values	Description
Participant ID	PID	numeric	001 - 999	ID number assigned sequential to every tumor specimen
Age of participant	AGE	numeric	20 - 100	Age at surgery of participant
Gender of participant	SEX	categorical	1: female 2: male	Participant's gender
Smoking history	SMOKING	categorical	0: non-smoker 1: active smoker 2: ex-smoker	Smoking status of the participant at the beginning of treatment
Histology of NSCLC	HISTO	categorical	1: SQCC 2: ADC 3: Adenosquamous 4: not specified	Histology of the tumor specimen
TNM determining size	TNM_SIZE	numeric	0 - 100	Size used for initial TNM staging in the pathological report (not adapted tumor size)
Tumor bed	BED	numeric	0 - 100	Macroscopic tumor bed in cm
Vital tumor percentage	VITAL	numeric	0 - 100	Percentage of vital tumor left in the tumor bed, decimal
Pleural infiltration	PL	categorical	0: PL0 1: PL1 2: PL2 3: PL3	Pathologic grades of pleural infiltration
pT according to TNM 8th Ed., adjusted	pTadj_TNM8	categorical	0: pT0 11: pT1a 12: pT1b 13: pT1c 21: pT2a 22: pT2b 30: pT3 40: pT4	pT according to the vital tumor area and 8th edition of the TNM classification
pT according to TNM 8th Ed.	pT_TNM8	categorical	0: pT0 11: pT1a 12: pT1b 13: pT1c 21: pT2a 22: pT2b 30: pT3 40: pT4	pT according to the tumor bed and 8th edition of the TNM classification
pN according to TNM 8th Ed.	pN_TNM8	categorical	0: pN0 11: pN1a 12: pN1b 200: pN2 211: pN2a1 212: pN2a2 220: pN2b 300: pN3	pN according to the new proposals of the IASLC except the primary resected SQCC
pM according to TNM 8th Ed.	pM_TNM8	categorical	0: pM0 11: pM1a 12: pM1b 13: pM1c	pM accordint to TNM 8th edition of the TNM classification
Stage according to TNM 8th Ed., adjusted	Stageadj_TNM8	categorical	0: Tis/ no carcinoma 111: IA1 112: IA2 113: IA3 120: IB 210: IIA 220: IIB 310: IIIA 320: IIIB 330: IIIC 410: IVA 420: IVB	Tumor stage according to the vital tumor area and 8th edition of the TNM classification
Stage according to TNM 8th Ed.	Stage_TNM8	categorical	0: Tis/ no carcinoma 111: IA1 112: IA2 113: IA3 120: IB 210: IIA 220: IIB 310: IIIA 320: IIIB 330: IIIC 410: IVA 420: IVB	Tumor stage according to 8th edition of the TNM classification
Lymphangiosis	L	categorical	0: no 1: yes	Lymphangiosis carcinomatosis seen when re-evaluating the cases or described in PathoWin
Angiosis	V	categorical	0: no 1: yes	Angiosis carcinomatosis seen when re-evaluating the cases or described in PathoWin
continuous tumor regression	REGCONT	numeric	0 - 100	Regression as a continuous variable including loco regional lymph nodes
Tumor regression	REG	categorical	0: complete regression 1: <1% viable tumor 2: ≤10% viable tumor 3: 10 - 49% viable tumor 4: ≥50% viable tumor	Categories of tumor regression due to the preoperative local/ systemic therapy
Categories of preoperative treatment	NEOCAT	categorical	0: at least 1 cycle of platinum 1: 3 cycles of platin + taxane 2: not neoadjuvant intention 3: no preoperative (R)Ctx	Preoperative local and systemic cytotoxic treatment received
Chemotherapeutic regimen prior resection	NEOCTX	categorical	1: Cisplatin + Docetaxel 2: Carboplatin + Paclitaxel 3: Cisplatin + Pemetrexed 4: Cisplatin + Gemcitabine 5: Cisplatin + Vinorelbine 6: Cisplatin + Etoposid 9: other	Cytotoxic substances applied during the preoperative systemic treatment
Cycles of chemotherapeutic regimen prior resection	NEOCYCLES	numeric	0 - 30	Cycles of chemotherapy received preoperatively
Change in peroperative chemotherapy	NEOCTXCHANGE	categorical	0: no changes 1: adjusted dose 2: adjusted substance	Changes in the preoperative chemotherapeutic regimen
Comments of preoperative chemoterhapy	COMMENTSCTX	string		Comments about the preoperative chemotherapy, ie palliative intention or other substances/ combinations applied
Preoperative radiotherapy	NEORTX	categorical	0: no 1: yes	Participant received preoperative radiotherapy
Length of neoadjuvant treatment	NEO_TIME	numeric		Length of neoadjuvant treatment in days
Type of resection	RTYPE	categorical	1: Wedge 2: Sublobectomy 3: Lobectomy 4: Upper Bilobectomy 5: Lower Bilobectomy 6: Pneumonectomy	What kind of surgery was performed Wedge and Sublobectomy are forms of lesser resection with suboptimal tumor removal (ie non curative but in high risk patients)
Resection status	R	categorical	0: R0 1: R1 2: R2 3: unknown	Is there residual tumor left according to the 8th Ed. of the TNM classification of malignant diseases
Intervall between last chemotherapy cycle and resection	INTERVALL	numeric		Time intervall between last cycle of preoperative (R)Ctx and resection in days
Chemotherapy after resection	CTX	categorical	0: no 1: yes	adjuvant chemotherapy
Radiation after resection	RTX	categorical	0: no 1: yes	adjuvant radiotherapy
Adjuvant therapy	ADJ	categorical	0: no 1: Chemotherapy 2: Radiotherapy 3: Radiochemotherapy 4: after the relapse 5: other	Did the patient receive any kind of adjuvant therapy
Comments adjuvant therapy	COMMADJ	string		Comments about the adjuvant therapy ie what kind of therapy after the relapse
Relapse	RELAPSE	categorical	0: no relapse documentated 1: local relapse (lung, pleura, Nll) 2: brain 3: other distant 4: simultaneaous (within 3 months) 5: metachronous (different organs, > 3months)	Relapse: Defined as the manifestation of the lung cancer ≥ 3 months after the resection
Intervall between resection and relapse	TIME_REL	numeric		Time intervall between resection and first relapse in months
Comments about the relapse	COMMREL	string		Comments about the relapse
Additional malignancies	ADDMAL	string		All additional malignancies prior or after the diagnosis of the NSCLC
Status for Overall survival	STATOS	categorical	0: alive 1: dead	What's the status of the participant at the last reported follow up
Status for disease free survival	STATDFS	categorical	0: no relapse/ alive 1: relapse/ dead	What's the status of the participant at the last reported follow up (reported death or relapse)
Days between surgery and last reported follow up	OPS_Days	numeric		Intervall between surgery and last reported follow-up in days.
Overall survival	OS	numeric	0 - 999	Overall survival of the participant: The date of the initiation of the treatment till his death or last follow up in months
Disease free survival	DFS	numeric	0 - 999	Disease free survival of the participant: The date of the initiation of the treatment till his relapse/ death or last follow up in months
