# Supplementary material for: A prognostic score for non-small cell lung cancer resected after neoadjuvant therapy in comparison with the tumor-node-metastases classification and major pathological response
Source: Mod Pathol. 2021 Mar 13;34(7):1333–44. doi: 10.1038/s41379-021-00777-y (PMC8216907; doi:10.1038/s41379-021-00777-y)
Supplement: Supplementary file 5 — Supplementary Script S-1 [file 41379_2021_777_MOESM5_ESM.r]

##Supplementary Script S-1: R script for the determination of the most appropriate cut-offs with prognostic significance and survival analyses


##Abbreviations:
#Nl -> lymph nodes
#MPR -> major pathological response
#PRSC -> prognostic score

#For all other abbreviation within the functions please consult the corresponding manuals.


##Import of necessary packages for cut-off determination and survival analyses:
library(readxl)
library(rstatix)
library(tidyverse)
library(janitor)
library(survival)
library(survminer)
library(rms)
library(maxstat)

set.seed(20200804)

NSCLC <- read_excel("SupplementaryTable4_final_20201230.xlsx")


##General Survival Statistics of the entire cohort:
GeneralOS <- NSCLC %>% filter(!is.na(STATOS) & OPS_Days > 30 & Stage_TNM8 < 410) %>% 
  survfit(Surv(OS, STATOS) ~ 1, data = .)

ggsurvplot(GeneralOS, data = NSCLC, conf.int = TRUE, palette = "black", legend = "right", break.x.by = 12, surv.median.line = "hv", ggtheme = theme_minimal())+
  labs(title = "5-year Overall Survival",
       x = "Overall Survival [months]",
       y = "Cumulative Survival")

GeneralDFS <- NSCLC %>% filter(!is.na(STATOS) & OPS_Days > 30 & Stage_TNM8 < 410) %>% 
  survfit(Surv(DFS, STATDFS) ~ 1, data = .)

ggsurvplot(GeneralDFS, data = NSCLC, conf.int = TRUE, palette = "black", legend = "right", break.x.by = 12, surv.median.line = "hv", ggtheme = theme_minimal())+
  labs(title = "5-year Disease-free Survival",
       x = "Disease-free Survival [months]",
       y = "Cumulative Survival")


##Determination of relevant prognostic cut-offs -> cut-off determination for inclusion in the prognostic score:
pT <- NSCLC %>% filter(!is.na(STATOS) & OPS_Days > 30 & Stage_TNM8 < 410) %>% 
  mutate(pT = ifelse(pT_TNM8 == 0, 0,
                     ifelse(pT_TNM8 < 21, 10,
                            ifelse(pT_TNM8 == 21, 21,
                                   ifelse(pT_TNM8 == 22, 22,
                                          ifelse(pT_TNM8 == 30, 30, 40)))))) %>% 
  maxstat.test(Surv(OS, STATOS) ~ pT, data = ., smethod = "LogRank", pmethod = "HL")

pN <- NSCLC %>% filter(!is.na(STATOS) & OPS_Days > 30 & Stage_TNM8 < 410) %>% 
  mutate(pN = ifelse(pN_TNM8 == 0, 0,
                     ifelse(pN_TNM8 == 1, 1, 2))) %>% 
  maxstat.test(Surv(OS, STATOS) ~ pN, data = ., smethod = "LogRank", pmethod = "HL")

MPR <- NSCLC %>% filter(!is.na(STATOS) & OPS_Days > 30 & Stage_TNM8 < 410) %>% 
  mutate(PrimReg = VITAL) %>% 
  maxstat.test(Surv(OS, STATOS) ~ PrimReg, data = ., smethod = "LogRank", pmethod = "HL")

MPRADC <- NSCLC %>% filter(!is.na(STATOS) & OPS_Days > 30 & Stage_TNM8 < 410 & HISTO == 2) %>% 
  mutate(PrimReg = VITAL) %>%
  maxstat.test(Surv(OS, STATOS) ~ PrimReg, data = ., smethod = "LogRank", pmethod = "HL")

MPRnonADC <- NSCLC %>% filter(!is.na(STATOS) & OPS_Days > 30 & Stage_TNM8 < 410 & HISTO != 2) %>% 
  mutate(PrimReg = VITAL) %>%
  maxstat.test(Surv(OS, STATOS) ~ PrimReg, data = ., smethod = "LogRank", pmethod = "HL")


##Prognostic significance of ypT-Descriptor and TNM stages:
HRpT <- NSCLC %>% filter(!is.na(STATOS) & OPS_Days > 30 & Stage_TNM8 < 410) %>% 
  mutate(pT = factor(ifelse(pT_TNM8 == 0, 0,
                            ifelse(pT_TNM8 < 21, 10,
                                   ifelse(pT_TNM8 == 21, 21,
                                          ifelse(pT_TNM8 == 22, 22,
                                                 ifelse(pT_TNM8 == 30, 30, 40))))), 
                     labels = c("pT0", "pT1", "pT2a", "pT2b", "pT3", "pT4")),
         pTadapt = factor(ifelse(pTadj_TNM8 == 0, 0,
                                 ifelse(pTadj_TNM8 < 21, 10,
                                        ifelse(pTadj_TNM8 == 21, 21,
                                               ifelse(pTadj_TNM8 == 22, 22,
                                                      ifelse(pTadj_TNM8 == 30, 30, 40))))), 
                          labels = c("pT0", "pT1", "pT2a", "pT2b", "pT3", "pT4")),
         Stage = factor(ifelse(Stage_TNM8 == 0, 0,
                               ifelse(Stage_TNM8 < 200, 1,
                                      ifelse(Stage_TNM8 < 300, 2, 3))),
                        labels = c("Stage 0", "Stage I", "Stage II", "Stage III")),
         StageAdapt = factor(ifelse(Stageadj_TNM8 == 0, 0,
                                    ifelse(Stageadj_TNM8 < 200, 1,
                                           ifelse(Stageadj_TNM8 < 300, 2, 3))),
                             labels = c("Stage 0", "Stage I", "Stage II", "Stage III"))) %>%
  coxph(Surv(OS, STATOS) ~ pT, data = .)

summary(HRpT)
cox.zph(HRpT)

NSCLC %>% filter(!is.na(STATOS) & OPS_Days > 30 & Stage_TNM8 < 410) %>% 
  mutate(pT = factor(ifelse(pT_TNM8 == 0, 0,
                            ifelse(pT_TNM8 < 21, 10,
                                   ifelse(pT_TNM8 == 21, 21,
                                          ifelse(pT_TNM8 == 22, 22,
                                                 ifelse(pT_TNM8 == 30, 30, 40))))), 
                     labels = c("pT0", "pT1", "pT2a", "pT2b", "pT3", "pT4")),
         pTadapt = factor(ifelse(pTadj_TNM8 == 0, 0,
                                 ifelse(pTadj_TNM8 < 21, 10,
                                        ifelse(pTadj_TNM8 == 21, 21,
                                               ifelse(pTadj_TNM8 == 22, 22,
                                                      ifelse(pTadj_TNM8 == 30, 30, 40))))), 
                          labels = c("pT0", "pT1", "pT2a", "pT2b", "pT3", "pT4")),
         Stage = factor(ifelse(Stage_TNM8 == 0, 0,
                               ifelse(Stage_TNM8 < 200, 1,
                                      ifelse(Stage_TNM8 < 300, 2, 3))),
                        labels = c("Stage 0", "Stage I", "Stage II", "Stage III")),
         StageAdapt = factor(ifelse(Stageadj_TNM8 == 0, 0,
                                    ifelse(Stageadj_TNM8 < 200, 1,
                                           ifelse(Stageadj_TNM8 < 300, 2, 3))),
                             labels = c("Stage 0", "Stage I", "Stage II", "Stage III"))) %>%
  ggsurvplot(survfit(Surv(OS, STATOS) ~ pT, data = .), data = ., pval = TRUE, pval.method = TRUE, legend = "right", break.x.by = 12, ggtheme = theme_minimal(),
             legend.title = "ypT-TNM8", legend.labs = c("ypT0", "ypT1", "ypT2a", "ypT2b", "ypT3", "ypT4"))+
  labs(title = "5-year Overall Survival according to ypT-TNM8",
       x = "Overall Survival [months]",
       y = "Cumulative Survival")

HRStage <- NSCLC %>% filter(!is.na(STATOS) & OPS_Days > 30 & Stage_TNM8 < 410) %>% 
  mutate(pT = factor(ifelse(pT_TNM8 == 0, 0,
                            ifelse(pT_TNM8 < 21, 10,
                                   ifelse(pT_TNM8 == 21, 21,
                                          ifelse(pT_TNM8 == 22, 22,
                                                 ifelse(pT_TNM8 == 30, 30, 40))))), 
                     labels = c("pT0", "pT1", "pT2a", "pT2b", "pT3", "pT4")),
         pTadapt = factor(ifelse(pTadj_TNM8 == 0, 0,
                                 ifelse(pTadj_TNM8 < 21, 10,
                                        ifelse(pTadj_TNM8 == 21, 21,
                                               ifelse(pTadj_TNM8 == 22, 22,
                                                      ifelse(pTadj_TNM8 == 30, 30, 40))))), 
                          labels = c("pT0", "pT1", "pT2a", "pT2b", "pT3", "pT4")),
         Stage = factor(ifelse(Stage_TNM8 == 0, 0,
                               ifelse(Stage_TNM8 < 200, 1,
                                      ifelse(Stage_TNM8 < 300, 2, 3))),
                        labels = c("Stage 0", "Stage I", "Stage II", "Stage III")),
         StageAdapt = factor(ifelse(Stageadj_TNM8 == 0, 0,
                                    ifelse(Stageadj_TNM8 < 200, 1,
                                           ifelse(Stageadj_TNM8 < 300, 2, 3))),
                             labels = c("Stage 0", "Stage I", "Stage II", "Stage III"))) %>%
  coxph(Surv(OS, STATOS) ~ Stage, data = .)

summary(HRStage)
cox.zph(HRStage)

NSCLC %>% filter(!is.na(STATOS) & OPS_Days > 30 & Stage_TNM8 < 410) %>% 
  mutate(pT = factor(ifelse(pT_TNM8 == 0, 0,
                            ifelse(pT_TNM8 < 21, 10,
                                   ifelse(pT_TNM8 == 21, 21,
                                          ifelse(pT_TNM8 == 22, 22,
                                                 ifelse(pT_TNM8 == 30, 30, 40))))), 
                     labels = c("pT0", "pT1", "pT2a", "pT2b", "pT3", "pT4")),
         pTadapt = factor(ifelse(pTadj_TNM8 == 0, 0,
                                 ifelse(pTadj_TNM8 < 21, 10,
                                        ifelse(pTadj_TNM8 == 21, 21,
                                               ifelse(pTadj_TNM8 == 22, 22,
                                                      ifelse(pTadj_TNM8 == 30, 30, 40))))), 
                          labels = c("pT0", "pT1", "pT2a", "pT2b", "pT3", "pT4")),
         Stage = factor(ifelse(Stage_TNM8 == 0, 0,
                               ifelse(Stage_TNM8 < 200, 1,
                                      ifelse(Stage_TNM8 < 300, 2, 3))),
                        labels = c("Stage 0", "Stage I", "Stage II", "Stage III")),
         StageAdapt = factor(ifelse(Stageadj_TNM8 == 0, 0,
                                    ifelse(Stageadj_TNM8 < 200, 1,
                                           ifelse(Stageadj_TNM8 < 300, 2, 3))),
                             labels = c("Stage \"0\"", "Stage I", "Stage II", "Stage III"))) %>%
  ggsurvplot(survfit(Surv(OS, STATOS) ~ Stage, data = .), data = ., pval = TRUE, pval.method = TRUE, legend = "right", break.x.by = 12, ggtheme = theme_minimal(),
             legend.title = "Stage", legend.labs = c("No vital tumor", "Stage I", "Stage II", "Stage III"))+
  labs(title = "5-year Overall Survival according to TNM8 stages",
       x = "Overall Survival [months]",
       y = "Cumulative Survival")

HRpTadapt <- NSCLC %>% filter(!is.na(STATOS) & OPS_Days > 30 & Stage_TNM8 < 410) %>% 
  mutate(pT = factor(ifelse(pT_TNM8 == 0, 0,
                            ifelse(pT_TNM8 < 21, 10,
                                   ifelse(pT_TNM8 == 21, 21,
                                          ifelse(pT_TNM8 == 22, 22,
                                                 ifelse(pT_TNM8 == 30, 30, 40))))), 
                     labels = c("pT0", "pT1", "pT2a", "pT2b", "pT3", "pT4")),
         pTadapt = factor(ifelse(pTadj_TNM8 == 0, 0,
                                 ifelse(pTadj_TNM8 < 21, 10,
                                        ifelse(pTadj_TNM8 == 21, 21,
                                               ifelse(pTadj_TNM8 == 22, 22,
                                                      ifelse(pTadj_TNM8 == 30, 30, 40))))), 
                          labels = c("pT0", "pT1", "pT2a", "pT2b", "pT3", "pT4")),
         Stage = factor(ifelse(Stage_TNM8 == 0, 0,
                               ifelse(Stage_TNM8 < 200, 1,
                                      ifelse(Stage_TNM8 < 300, 2, 3))),
                        labels = c("Stage 0", "Stage I", "Stage II", "Stage III")),
         StageAdapt = factor(ifelse(Stageadj_TNM8 == 0, 0,
                                    ifelse(Stageadj_TNM8 < 200, 1,
                                           ifelse(Stageadj_TNM8 < 300, 2, 3))),
                             labels = c("Stage 0", "Stage I", "Stage II", "Stage III"))) %>%
  coxph(Surv(OS, STATOS) ~ pTadapt, data = .)

summary(HRpTadapt)
cox.zph(HRpTadapt)

NSCLC %>% filter(!is.na(STATOS) & OPS_Days > 30 & Stage_TNM8 < 410) %>% 
  mutate(pT = factor(ifelse(pT_TNM8 == 0, 0,
                            ifelse(pT_TNM8 < 21, 10,
                                   ifelse(pT_TNM8 == 21, 21,
                                          ifelse(pT_TNM8 == 22, 22,
                                                 ifelse(pT_TNM8 == 30, 30, 40))))), 
                     labels = c("pT0", "pT1", "pT2a", "pT2b", "pT3", "pT4")),
         pTadapt = factor(ifelse(pTadj_TNM8 == 0, 0,
                                 ifelse(pTadj_TNM8 < 21, 10,
                                        ifelse(pTadj_TNM8 == 21, 21,
                                               ifelse(pTadj_TNM8 == 22, 22,
                                                      ifelse(pTadj_TNM8 == 30, 30, 40))))), 
                          labels = c("pT0", "pT1", "pT2a", "pT2b", "pT3", "pT4")),
         Stage = factor(ifelse(Stage_TNM8 == 0, 0,
                               ifelse(Stage_TNM8 < 200, 1,
                                      ifelse(Stage_TNM8 < 300, 2, 3))),
                        labels = c("Stage 0", "Stage I", "Stage II", "Stage III")),
         StageAdapt = factor(ifelse(Stageadj_TNM8 == 0, 0,
                                    ifelse(Stageadj_TNM8 < 200, 1,
                                           ifelse(Stageadj_TNM8 < 300, 2, 3))),
                             labels = c("Stage 0", "Stage I", "Stage II", "Stage III"))) %>%
  ggsurvplot(survfit(Surv(OS, STATOS) ~ pTadapt, data = .), data = ., pval = TRUE, pval.method = TRUE, legend = "right", break.x.by = 12, ggtheme = theme_minimal(),
             legend.title = "Adapted ypT-TNM8", legend.labs = c("ypT0", "ypT1", "ypT2a", "ypT2b", "ypT3", "ypT4"))+
  labs(title = "5-year Overall Survival according to adapted ypT-TNM8",
       x = "Overall Survival [months]",
       y = "Cumulative Survival")

HRStageadapt <- NSCLC %>% filter(!is.na(STATOS) & OPS_Days > 30 & Stage_TNM8 < 410) %>% 
  mutate(pT = factor(ifelse(pT_TNM8 == 0, 0,
                            ifelse(pT_TNM8 < 21, 10,
                                   ifelse(pT_TNM8 == 21, 21,
                                          ifelse(pT_TNM8 == 22, 22,
                                                 ifelse(pT_TNM8 == 30, 30, 40))))), 
                     labels = c("pT0", "pT1", "pT2a", "pT2b", "pT3", "pT4")),
         pTadapt = factor(ifelse(pTadj_TNM8 == 0, 0,
                                 ifelse(pTadj_TNM8 < 21, 10,
                                        ifelse(pTadj_TNM8 == 21, 21,
                                               ifelse(pTadj_TNM8 == 22, 22,
                                                      ifelse(pTadj_TNM8 == 30, 30, 40))))), 
                          labels = c("pT0", "pT1", "pT2a", "pT2b", "pT3", "pT4")),
         Stage = factor(ifelse(Stage_TNM8 == 0, 0,
                               ifelse(Stage_TNM8 < 200, 1,
                                      ifelse(Stage_TNM8 < 300, 2, 3))),
                        labels = c("Stage 0", "Stage I", "Stage II", "Stage III")),
         StageAdapt = factor(ifelse(Stageadj_TNM8 == 0, 0,
                                    ifelse(Stageadj_TNM8 < 200, 1,
                                           ifelse(Stageadj_TNM8 < 300, 2, 3))),
                             labels = c("Stage 0", "Stage I", "Stage II", "Stage III"))) %>%
  coxph(Surv(OS, STATOS) ~ StageAdapt, data = .)

summary(HRStageadapt)
cox.zph(HRStageadapt)

NSCLC %>% filter(!is.na(STATOS) & OPS_Days > 30 & Stage_TNM8 < 410) %>% 
  mutate(pT = factor(ifelse(pT_TNM8 == 0, 0,
                            ifelse(pT_TNM8 < 21, 10,
                                   ifelse(pT_TNM8 == 21, 21,
                                          ifelse(pT_TNM8 == 22, 22,
                                                 ifelse(pT_TNM8 == 30, 30, 40))))), 
                     labels = c("pT0", "pT1", "pT2a", "pT2b", "pT3", "pT4")),
         pTadapt = factor(ifelse(pTadj_TNM8 == 0, 0,
                                 ifelse(pTadj_TNM8 < 21, 10,
                                        ifelse(pTadj_TNM8 == 21, 21,
                                               ifelse(pTadj_TNM8 == 22, 22,
                                                      ifelse(pTadj_TNM8 == 30, 30, 40))))), 
                          labels = c("pT0", "pT1", "pT2a", "pT2b", "pT3", "pT4")),
         Stage = factor(ifelse(Stage_TNM8 == 0, 0,
                               ifelse(Stage_TNM8 < 200, 1,
                                      ifelse(Stage_TNM8 < 300, 2, 3))),
                        labels = c("Stage 0", "Stage I", "Stage II", "Stage III")),
         StageAdapt = factor(ifelse(Stageadj_TNM8 == 0, 0,
                                    ifelse(Stageadj_TNM8 < 200, 1,
                                           ifelse(Stageadj_TNM8 < 300, 2, 3))),
                             labels = c("Stage \"0\"", "Stage I", "Stage II", "Stage III"))) %>%
  ggsurvplot(survfit(Surv(OS, STATOS) ~ StageAdapt, data = .), data = ., pval = TRUE, pval.method = TRUE, legend = "right", break.x.by = 12, ggtheme = theme_minimal(),
             legend.title = "Adapted Stage", legend.labs = c("No vital tumor", "Stage I", "Stage II", "Stage III"))+
  labs(title = "5-year Overall Survival according to adapted TNM8 stages",
       x = "Overall Survival [months]",
       y = "Cumulative Survival")

HRpTDFS <- NSCLC %>% filter(!is.na(STATOS) & OPS_Days > 30 & Stage_TNM8 < 410) %>% 
  mutate(pT = factor(ifelse(pT_TNM8 == 0, 0,
                            ifelse(pT_TNM8 < 21, 10,
                                   ifelse(pT_TNM8 == 21, 21,
                                          ifelse(pT_TNM8 == 22, 22,
                                                 ifelse(pT_TNM8 == 30, 30, 40))))), 
                     labels = c("pT0", "pT1", "pT2a", "pT2b", "pT3", "pT4")),
         pTadapt = factor(ifelse(pTadj_TNM8 == 0, 0,
                                 ifelse(pTadj_TNM8 < 21, 10,
                                        ifelse(pTadj_TNM8 == 21, 21,
                                               ifelse(pTadj_TNM8 == 22, 22,
                                                      ifelse(pTadj_TNM8 == 30, 30, 40))))), 
                          labels = c("pT0", "pT1", "pT2a", "pT2b", "pT3", "pT4")),
         Stage = factor(ifelse(Stage_TNM8 == 0, 0,
                               ifelse(Stage_TNM8 < 200, 1,
                                      ifelse(Stage_TNM8 < 300, 2, 3))),
                        labels = c("Stage 0", "Stage I", "Stage II", "Stage III")),
         StageAdapt = factor(ifelse(Stageadj_TNM8 == 0, 0,
                                    ifelse(Stageadj_TNM8 < 200, 1,
                                           ifelse(Stageadj_TNM8 < 300, 2, 3))),
                             labels = c("Stage 0", "Stage I", "Stage II", "Stage III"))) %>%
  coxph(Surv(DFS, STATDFS) ~ pT, data = .)

summary(HRpTDFS)
cox.zph(HRpTDFS)

NSCLC %>% filter(!is.na(STATOS) & OPS_Days > 30 & Stage_TNM8 < 410) %>% 
  mutate(pT = factor(ifelse(pT_TNM8 == 0, 0,
                            ifelse(pT_TNM8 < 21, 10,
                                   ifelse(pT_TNM8 == 21, 21,
                                          ifelse(pT_TNM8 == 22, 22,
                                                 ifelse(pT_TNM8 == 30, 30, 40))))), 
                     labels = c("pT0", "pT1", "pT2a", "pT2b", "pT3", "pT4")),
         pTadapt = factor(ifelse(pTadj_TNM8 == 0, 0,
                                 ifelse(pTadj_TNM8 < 21, 10,
                                        ifelse(pTadj_TNM8 == 21, 21,
                                               ifelse(pTadj_TNM8 == 22, 22,
                                                      ifelse(pTadj_TNM8 == 30, 30, 40))))), 
                          labels = c("pT0", "pT1", "pT2a", "pT2b", "pT3", "pT4")),
         Stage = factor(ifelse(Stage_TNM8 == 0, 0,
                               ifelse(Stage_TNM8 < 200, 1,
                                      ifelse(Stage_TNM8 < 300, 2, 3))),
                        labels = c("Stage 0", "Stage I", "Stage II", "Stage III")),
         StageAdapt = factor(ifelse(Stageadj_TNM8 == 0, 0,
                                    ifelse(Stageadj_TNM8 < 200, 1,
                                           ifelse(Stageadj_TNM8 < 300, 2, 3))),
                             labels = c("Stage 0", "Stage I", "Stage II", "Stage III"))) %>%
  ggsurvplot(survfit(Surv(DFS, STATDFS) ~ pT, data = .), data = ., pval = TRUE, pval.method = TRUE, legend = "right", break.x.by = 12, ggtheme = theme_minimal(),
             legend.title = "ypT-TNM8", legend.labs = c("ypT0", "ypT1", "ypT2a", "ypT2b", "ypT3", "ypT4"))+
  labs(title = "5-year Disease-free Survival according to ypT-TNM8",
       x = "Disease-free Survival [months]",
       y = "Cumulative Survival")

HRStageDFS <- NSCLC %>% filter(!is.na(STATOS) & OPS_Days > 30 & Stage_TNM8 < 410) %>% 
  mutate(pT = factor(ifelse(pT_TNM8 == 0, 0,
                            ifelse(pT_TNM8 < 21, 10,
                                   ifelse(pT_TNM8 == 21, 21,
                                          ifelse(pT_TNM8 == 22, 22,
                                                 ifelse(pT_TNM8 == 30, 30, 40))))), 
                     labels = c("pT0", "pT1", "pT2a", "pT2b", "pT3", "pT4")),
         pTadapt = factor(ifelse(pTadj_TNM8 == 0, 0,
                                 ifelse(pTadj_TNM8 < 21, 10,
                                        ifelse(pTadj_TNM8 == 21, 21,
                                               ifelse(pTadj_TNM8 == 22, 22,
                                                      ifelse(pTadj_TNM8 == 30, 30, 40))))), 
                          labels = c("pT0", "pT1", "pT2a", "pT2b", "pT3", "pT4")),
         Stage = factor(ifelse(Stage_TNM8 == 0, 0,
                               ifelse(Stage_TNM8 < 200, 1,
                                      ifelse(Stage_TNM8 < 300, 2, 3))),
                        labels = c("Stage 0", "Stage I", "Stage II", "Stage III")),
         StageAdapt = factor(ifelse(Stageadj_TNM8 == 0, 0,
                                    ifelse(Stageadj_TNM8 < 200, 1,
                                           ifelse(Stageadj_TNM8 < 300, 2, 3))),
                             labels = c("Stage 0", "Stage I", "Stage II", "Stage III"))) %>%
  coxph(Surv(DFS, STATDFS) ~ Stage, data = .)

summary(HRStageDFS)
cox.zph(HRStageDFS)

NSCLC %>% filter(!is.na(STATOS) & OPS_Days > 30 & Stage_TNM8 < 410) %>% 
  mutate(pT = factor(ifelse(pT_TNM8 == 0, 0,
                            ifelse(pT_TNM8 < 21, 10,
                                   ifelse(pT_TNM8 == 21, 21,
                                          ifelse(pT_TNM8 == 22, 22,
                                                 ifelse(pT_TNM8 == 30, 30, 40))))), 
                     labels = c("pT0", "pT1", "pT2a", "pT2b", "pT3", "pT4")),
         pTadapt = factor(ifelse(pTadj_TNM8 == 0, 0,
                                 ifelse(pTadj_TNM8 < 21, 10,
                                        ifelse(pTadj_TNM8 == 21, 21,
                                               ifelse(pTadj_TNM8 == 22, 22,
                                                      ifelse(pTadj_TNM8 == 30, 30, 40))))), 
                          labels = c("pT0", "pT1", "pT2a", "pT2b", "pT3", "pT4")),
         Stage = factor(ifelse(Stage_TNM8 == 0, 0,
                               ifelse(Stage_TNM8 < 200, 1,
                                      ifelse(Stage_TNM8 < 300, 2, 3))),
                        labels = c("Stage 0", "Stage I", "Stage II", "Stage III")),
         StageAdapt = factor(ifelse(Stageadj_TNM8 == 0, 0,
                                    ifelse(Stageadj_TNM8 < 200, 1,
                                           ifelse(Stageadj_TNM8 < 300, 2, 3))),
                             labels = c("Stage \"0\"", "Stage I", "Stage II", "Stage III"))) %>%
  ggsurvplot(survfit(Surv(DFS, STATDFS) ~ Stage, data = .), data = ., pval = TRUE, pval.method = TRUE, legend = "right", break.x.by = 12, ggtheme = theme_minimal(),
             legend.title = "Stage", legend.labs = c("No vital tumor", "Stage I", "Stage II", "Stage III"))+
  labs(title = "5-year Disease-free Survival according to TNM8 stages",
       x = "Disease-free Survival [months]",
       y = "Cumulative Survival")

HRpTadaptDFS <- NSCLC %>% filter(!is.na(STATOS) & OPS_Days > 30 & Stage_TNM8 < 410) %>% 
  mutate(pT = factor(ifelse(pT_TNM8 == 0, 0,
                            ifelse(pT_TNM8 < 21, 10,
                                   ifelse(pT_TNM8 == 21, 21,
                                          ifelse(pT_TNM8 == 22, 22,
                                                 ifelse(pT_TNM8 == 30, 30, 40))))), 
                     labels = c("pT0", "pT1", "pT2a", "pT2b", "pT3", "pT4")),
         pTadapt = factor(ifelse(pTadj_TNM8 == 0, 0,
                                 ifelse(pTadj_TNM8 < 21, 10,
                                        ifelse(pTadj_TNM8 == 21, 21,
                                               ifelse(pTadj_TNM8 == 22, 22,
                                                      ifelse(pTadj_TNM8 == 30, 30, 40))))), 
                          labels = c("pT0", "pT1", "pT2a", "pT2b", "pT3", "pT4")),
         Stage = factor(ifelse(Stage_TNM8 == 0, 0,
                               ifelse(Stage_TNM8 < 200, 1,
                                      ifelse(Stage_TNM8 < 300, 2, 3))),
                        labels = c("Stage 0", "Stage I", "Stage II", "Stage III")),
         StageAdapt = factor(ifelse(Stageadj_TNM8 == 0, 0,
                                    ifelse(Stageadj_TNM8 < 200, 1,
                                           ifelse(Stageadj_TNM8 < 300, 2, 3))),
                             labels = c("Stage 0", "Stage I", "Stage II", "Stage III"))) %>%
  coxph(Surv(DFS, STATDFS) ~ pTadapt, data = .)

summary(HRpTadaptDFS)
cox.zph(HRpTadaptDFS)

NSCLC %>% filter(!is.na(STATOS) & OPS_Days > 30 & Stage_TNM8 < 410) %>% 
  mutate(pT = factor(ifelse(pT_TNM8 == 0, 0,
                            ifelse(pT_TNM8 < 21, 10,
                                   ifelse(pT_TNM8 == 21, 21,
                                          ifelse(pT_TNM8 == 22, 22,
                                                 ifelse(pT_TNM8 == 30, 30, 40))))), 
                     labels = c("pT0", "pT1", "pT2a", "pT2b", "pT3", "pT4")),
         pTadapt = factor(ifelse(pTadj_TNM8 == 0, 0,
                                 ifelse(pTadj_TNM8 < 21, 10,
                                        ifelse(pTadj_TNM8 == 21, 21,
                                               ifelse(pTadj_TNM8 == 22, 22,
                                                      ifelse(pTadj_TNM8 == 30, 30, 40))))), 
                          labels = c("pT0", "pT1", "pT2a", "pT2b", "pT3", "pT4")),
         Stage = factor(ifelse(Stage_TNM8 == 0, 0,
                               ifelse(Stage_TNM8 < 200, 1,
                                      ifelse(Stage_TNM8 < 300, 2, 3))),
                        labels = c("Stage 0", "Stage I", "Stage II", "Stage III")),
         StageAdapt = factor(ifelse(Stageadj_TNM8 == 0, 0,
                                    ifelse(Stageadj_TNM8 < 200, 1,
                                           ifelse(Stageadj_TNM8 < 300, 2, 3))),
                             labels = c("Stage 0", "Stage I", "Stage II", "Stage III"))) %>%
  ggsurvplot(survfit(Surv(DFS, STATDFS) ~ pTadapt, data = .), data = ., pval = TRUE, pval.method = TRUE, legend = "right", break.x.by = 12, ggtheme = theme_minimal(),
             legend.title = "Adapted ypT-TNM8", legend.labs = c("ypT0", "ypT1", "ypT2a", "ypT2b", "ypT3", "ypT4"))+
  labs(title = "5-year Disease-free Survival according to adapted ypT-TNM8",
       x = "Disease-free Survival [months]",
       y = "Cumulative Survival")

HRStageadaptDFS <- NSCLC %>% filter(!is.na(STATOS) & OPS_Days > 30 & Stage_TNM8 < 410) %>% 
  mutate(pT = factor(ifelse(pT_TNM8 == 0, 0,
                            ifelse(pT_TNM8 < 21, 10,
                                   ifelse(pT_TNM8 == 21, 21,
                                          ifelse(pT_TNM8 == 22, 22,
                                                 ifelse(pT_TNM8 == 30, 30, 40))))), 
                     labels = c("pT0", "pT1", "pT2a", "pT2b", "pT3", "pT4")),
         pTadapt = factor(ifelse(pTadj_TNM8 == 0, 0,
                                 ifelse(pTadj_TNM8 < 21, 10,
                                        ifelse(pTadj_TNM8 == 21, 21,
                                               ifelse(pTadj_TNM8 == 22, 22,
                                                      ifelse(pTadj_TNM8 == 30, 30, 40))))), 
                          labels = c("pT0", "pT1", "pT2a", "pT2b", "pT3", "pT4")),
         Stage = factor(ifelse(Stage_TNM8 == 0, 0,
                               ifelse(Stage_TNM8 < 200, 1,
                                      ifelse(Stage_TNM8 < 300, 2, 3))),
                        labels = c("Stage 0", "Stage I", "Stage II", "Stage III")),
         StageAdapt = factor(ifelse(Stageadj_TNM8 == 0, 0,
                                    ifelse(Stageadj_TNM8 < 200, 1,
                                           ifelse(Stageadj_TNM8 < 300, 2, 3))),
                             labels = c("Stage 0", "Stage I", "Stage II", "Stage III"))) %>%
  coxph(Surv(DFS, STATDFS) ~ StageAdapt, data = .)

summary(HRStageadaptDFS)
cox.zph(HRStageadaptDFS)

NSCLC %>% filter(!is.na(STATOS) & OPS_Days > 30 & Stage_TNM8 < 410) %>% 
  mutate(pT = factor(ifelse(pT_TNM8 == 0, 0,
                            ifelse(pT_TNM8 < 21, 10,
                                   ifelse(pT_TNM8 == 21, 21,
                                          ifelse(pT_TNM8 == 22, 22,
                                                 ifelse(pT_TNM8 == 30, 30, 40))))), 
                     labels = c("pT0", "pT1", "pT2a", "pT2b", "pT3", "pT4")),
         pTadapt = factor(ifelse(pTadj_TNM8 == 0, 0,
                                 ifelse(pTadj_TNM8 < 21, 10,
                                        ifelse(pTadj_TNM8 == 21, 21,
                                               ifelse(pTadj_TNM8 == 22, 22,
                                                      ifelse(pTadj_TNM8 == 30, 30, 40))))), 
                          labels = c("pT0", "pT1", "pT2a", "pT2b", "pT3", "pT4")),
         Stage = factor(ifelse(Stage_TNM8 == 0, 0,
                               ifelse(Stage_TNM8 < 200, 1,
                                      ifelse(Stage_TNM8 < 300, 2, 3))),
                        labels = c("Stage 0", "Stage I", "Stage II", "Stage III")),
         StageAdapt = factor(ifelse(Stageadj_TNM8 == 0, 0,
                                    ifelse(Stageadj_TNM8 < 200, 1,
                                           ifelse(Stageadj_TNM8 < 300, 2, 3))),
                             labels = c("Stage \"0\"", "Stage I", "Stage II", "Stage III"))) %>%
  ggsurvplot(survfit(Surv(DFS, STATDFS) ~ StageAdapt, data = .), data = ., pval = TRUE, pval.method = TRUE, legend = "right", break.x.by = 12, ggtheme = theme_minimal(),
             legend.title = "Adapted Stage", legend.labs = c("No vital tumor", "Stage I", "Stage II", "Stage III"))+
  labs(title = "5-year Disease-free Survival according to adapted TNM8 stages",
       x = "Disease-free Survival [months]",
       y = "Cumulative Survival")


##Prognostic significance of tumor regression as continuous parameter including loco-regional Nl:
HRREGCONT <- NSCLC %>% filter(!is.na(STATOS) & OPS_Days > 30 & Stage_TNM8 < 410) %>%
  coxph(Surv(OS, STATOS) ~ VITAL, data = .)

summary(HRREGCONT)
cox.zph(HRREGCONT)

HRREGCONTDFS <- NSCLC %>% filter(!is.na(STATOS) & OPS_Days > 30 & Stage_TNM8 < 410) %>%
  coxph(Surv(DFS, STATDFS) ~ VITAL, data = .)

summary(HRREGCONTDFS)
cox.zph(HRREGCONTDFS)


##Prognostic significance of tumor regression as semi-quantitatively assessed parameter:
HRTRG <- NSCLC %>% filter(!is.na(STATOS) & OPS_Days > 30 & Stage_TNM8 < 410) %>%
  mutate(Regression = factor(REG, labels = c("pCR", "<1%", "1-10%", "11-49%", "\u226550%")))%>%
  coxph(Surv(OS, STATOS) ~ Regression, data = .)

summary(HRTRG)
cox.zph(HRTRG)

NSCLC %>% filter(!is.na(STATOS) & OPS_Days > 30 & Stage_TNM8 < 410) %>% 
  mutate(Regression = factor(REG, labels = c("pCR","<1%", "1-10%", "11-49%", "\u226550%"))) %>%
  ggsurvplot(survfit(Surv(OS, STATOS) ~ Regression, data = .), data = ., pval = TRUE, pval.method = TRUE, legend = "right", break.x.by = 12, ggtheme = theme_minimal(),
             legend.title = "Regression Grade", legend.labs = c("pCR", "<1%", "1-10%", "11-49%", "\u226550%"))+
  labs(title = "5-year Overall Survival accoding to tumor regression grades",
       x = "Overall Survival [months]",
       y = "Cumulative Survival")

HRTRGDFS <- NSCLC %>% filter(!is.na(STATOS) & OPS_Days > 30 & Stage_TNM8 < 410) %>%
  mutate(Regression = factor(REG, labels = c("pCR", "<1%", "1-10%", "11-49%", "\u226550%")))%>% 
  coxph(Surv(DFS, STATDFS) ~ Regression, data = .)

summary(HRTRGDFS)
cox.zph(HRTRGDFS)

NSCLC %>% filter(!is.na(STATOS) & OPS_Days > 30 & Stage_TNM8 < 410) %>% 
  mutate(Regression = factor(REG, labels = c("pCR","<1%", "1-10%", "11-49%", "\u226550%"))) %>%
  ggsurvplot(survfit(Surv(DFS, STATDFS) ~ Regression, data = .), data = ., pval = TRUE, pval.method = TRUE, legend = "right", break.x.by = 12, ggtheme = theme_minimal(),
             legend.title = "Regression Grade", legend.labs = c("pCR", "<1%", "1-10%", "11-49%", "\u226550%"))+
  labs(title = "5-year Disease-free Survival accoding to tumor regression grades",
       x = "Disease-free Survival [months]",
       y = "Cumulative Survival")


##Prognostic significance of non-adapted/adapted MPR:
HRMPR <- NSCLC %>% filter(!is.na(STATOS) & OPS_Days > 30 & Stage_TNM8 < 410) %>%
  mutate(PrimReg = VITAL,
         MPR = factor(ifelse(PrimReg <= 10, 0, 1),
                      labels = c("MPR", "No-MPR")),
         MPRadapt = factor(ifelse(HISTO == 2,
                                  ifelse(PrimReg <= 65, 0, 1),
                                  ifelse(PrimReg <= 10, 0, 1)),
                           labels = c("MPR", "No-MPR"))) %>% 
  coxph(Surv(OS, STATOS) ~ MPR, data = .)

summary(HRMPR)
cox.zph(HRMPR)

NSCLC %>% filter(!is.na(STATOS) & OPS_Days > 30 & Stage_TNM8 < 410) %>%
  mutate(PrimReg = VITAL,
         MPR = factor(ifelse(PrimReg <= 10, 0, 1),
                      labels = c("MPR", "No-MPR")),
         MPRadapt = factor(ifelse(HISTO == 2,
                                  ifelse(PrimReg <= 65, 0, 1),
                                  ifelse(PrimReg <= 10, 0, 1)),
                           labels = c("MPR", "No-MPR"))) %>%
  ggsurvplot(survfit(Surv(OS, STATOS) ~ MPR, data = .), data = ., pval = TRUE, pval.method = TRUE, legend = "right", break.x.by = 12, ggtheme = theme_minimal(),
             legend.title = "MPR", legend.labs = c("Yes", "No"), surv.median.line = "hv")+
  labs(title = "5-year Overall Survival according to major pathological response",
       x = "Overall Survival [months]",
       y = "Cumulative Survival")

HRMPRadapt <- NSCLC %>% filter(!is.na(STATOS) & OPS_Days > 30 & Stage_TNM8 < 410) %>%
  mutate(PrimReg = VITAL,
         MPR = factor(ifelse(PrimReg <= 10, 0, 1),
                      labels = c("MPR", "No-MPR")),
         MPRadapt = factor(ifelse(HISTO == 2,
                                  ifelse(PrimReg <= 65, 0, 1),
                                  ifelse(PrimReg <= 10, 0, 1)),
                           labels = c("MPR", "No-MPR"))) %>% 
  coxph(Surv(OS, STATOS) ~ MPRadapt, data = .)

summary(HRMPRadapt)
cox.zph(HRMPRadapt)

NSCLC %>% filter(!is.na(STATOS) & OPS_Days > 30 & Stage_TNM8 < 410) %>%
  mutate(PrimReg = VITAL,
         MPR = factor(ifelse(PrimReg <= 10, 0, 1),
                      labels = c("MPR", "No-MPR")),
         MPRadapt = factor(ifelse(HISTO == 2,
                                  ifelse(PrimReg <= 65, 0, 1),
                                  ifelse(PrimReg <= 10, 0, 1)),
                           labels = c("MPR", "No-MPR"))) %>%
  ggsurvplot(survfit(Surv(OS, STATOS) ~ MPRadapt, data = .), data = ., pval = TRUE, pval.method = TRUE, legend = "right", break.x.by = 12, ggtheme = theme_minimal(),
             legend.title = "Adapted MPR", legend.labs = c("Yes", "No"), surv.median.line = "hv")+
  labs(title = "5-year Overall Survival according to adapted major pathological response",
       x = "Overall Survival [months]",
       y = "Cumulative Survival")

HRMPRDFS <- NSCLC %>% filter(!is.na(STATOS) & OPS_Days > 30 & Stage_TNM8 < 410) %>%
  mutate(PrimReg = VITAL,
         MPR = factor(ifelse(PrimReg <= 10, 0, 1),
                      labels = c("MPR", "No-MPR")),
         MPRadapt = factor(ifelse(HISTO == 2,
                                  ifelse(PrimReg <= 65, 0, 1),
                                  ifelse(PrimReg <= 10, 0, 1)),
                           labels = c("MPR", "No-MPR"))) %>% 
  coxph(Surv(DFS, STATDFS) ~ MPR, data = .)

summary(HRMPRDFS)
cox.zph(HRMPRDFS)

NSCLC %>% filter(!is.na(STATOS) & OPS_Days > 30 & Stage_TNM8 < 410) %>%
  mutate(PrimReg = VITAL,
         MPR = factor(ifelse(PrimReg <= 10, 0, 1),
                      labels = c("MPR", "No-MPR")),
         MPRadapt = factor(ifelse(HISTO == 2,
                                  ifelse(PrimReg <= 65, 0, 1),
                                  ifelse(PrimReg <= 10, 0, 1)),
                           labels = c("MPR", "No-MPR"))) %>%
  ggsurvplot(survfit(Surv(DFS, STATDFS) ~ MPR, data = .), data = ., pval = TRUE, pval.method = TRUE, legend = "right", break.x.by = 12, ggtheme = theme_minimal(),
             legend.title = "MPR", legend.labs = c("Yes", "No"), surv.median.line = "hv")+
  labs(title = "5-year Disease-free Survival according to major pathological response",
       x = "Disease-free Survival [months]",
       y = "Cumulative Survival")

HRMPRadaptDFS <- NSCLC %>% filter(!is.na(STATOS) & OPS_Days > 30 & Stage_TNM8 < 410) %>%
  mutate(PrimReg = VITAL,
         MPR = factor(ifelse(PrimReg <= 10, 0, 1),
                      labels = c("MPR", "No-MPR")),
         MPRadapt = factor(ifelse(HISTO == 2,
                                  ifelse(PrimReg <= 65, 0, 1),
                                  ifelse(PrimReg <= 10, 0, 1)),
                           labels = c("MPR", "No-MPR"))) %>% 
  coxph(Surv(DFS, STATDFS) ~ MPRadapt, data = .)

summary(HRMPRadaptDFS)
cox.zph(HRMPRadaptDFS)

NSCLC %>% filter(!is.na(STATOS) & OPS_Days > 30 & Stage_TNM8 < 410) %>%
  mutate(PrimReg = VITAL,
         MPR = factor(ifelse(PrimReg <= 10, 0, 1),
                      labels = c("MPR", "No-MPR")),
         MPRadapt = factor(ifelse(HISTO == 2,
                                  ifelse(PrimReg <= 65, 0, 1),
                                  ifelse(PrimReg <= 10, 0, 1)),
                           labels = c("MPR", "No-MPR"))) %>%
  ggsurvplot(survfit(Surv(DFS, STATDFS) ~ MPRadapt, data = .), data = ., pval = TRUE, pval.method = TRUE, legend = "right", break.x.by = 12, ggtheme = theme_minimal(),
             legend.title = "Adapted MPR", legend.labs = c("Yes", "No"), surv.median.line = "hv")+
  labs(title = "5-year Disease-free Survival according to adapted major pathological response",
       x = "Disease-free Survival [months]",
       y = "Cumulative Survival")

ADCOS <- NSCLC %>% filter(!is.na(STATOS) & OPS_Days > 30 & Stage_TNM8 < 410 & HISTO == 2) %>%
  mutate(PrimReg = VITAL,
         MPR = factor(ifelse(PrimReg <= 10, 0, 1),
                      labels = c("MPR", "No-MPR")),
         MPRadapt = factor(ifelse(HISTO == 2,
                                  ifelse(PrimReg <= 65, 0, 1),
                                  ifelse(PrimReg <= 10, 0, 1)),
                           labels = c("MPR", "No-MPR"))) %>%
  coxph(Surv(OS, STATOS) ~ MPRadapt, data = .)

summary(ADCOS)

NSCLC %>% filter(!is.na(STATOS) & OPS_Days > 30 & Stage_TNM8 < 410 & HISTO == 2) %>%
  mutate(PrimReg = VITAL,
         MPR = factor(ifelse(PrimReg <= 10, 0, 1),
                      labels = c("MPR", "No-MPR")),
         MPRadapt = factor(ifelse(HISTO == 2,
                                  ifelse(PrimReg <= 65, 0, 1),
                                  ifelse(PrimReg <= 10, 0, 1)),
                           labels = c("MPR", "No-MPR"))) %>%
  ggsurvplot(survfit(Surv(OS, STATOS) ~ MPRadapt, data = .), data = ., pval = TRUE, pval.method = TRUE, legend = "right", break.x.by = 12, ggtheme = theme_minimal(),
             legend.title = "Adapted MPR", legend.labs = c("Yes", "No"))+
  labs(title = "5-year Overall Survival according to adapted major pathological response in adenocarcinomas",
       x = "Overall Survival [months]",
       y = "Cumulative Survival")

NonADCOS <- NSCLC %>% filter(!is.na(STATOS) & OPS_Days > 30 & Stage_TNM8 < 410 & HISTO != 2) %>%
  mutate(PrimReg = VITAL,
         MPR = factor(ifelse(PrimReg <= 10, 0, 1),
                      labels = c("MPR", "No-MPR")),
         MPRadapt = factor(ifelse(HISTO == 2,
                                  ifelse(PrimReg <= 65, 0, 1),
                                  ifelse(PrimReg <= 10, 0, 1)),
                           labels = c("MPR", "No-MPR"))) %>%
  coxph(Surv(OS, STATOS) ~ MPRadapt, data = .)

summary(NonADCOS)

NSCLC %>% filter(!is.na(STATOS) & OPS_Days > 30 & Stage_TNM8 < 410 & HISTO != 2) %>%
  mutate(PrimReg = VITAL,
         MPR = factor(ifelse(PrimReg <= 10, 0, 1),
                      labels = c("MPR", "No-MPR")),
         MPRadapt = factor(ifelse(HISTO == 2,
                                  ifelse(PrimReg <= 65, 0, 1),
                                  ifelse(PrimReg <= 10, 0, 1)),
                           labels = c("MPR", "No-MPR"))) %>%
  ggsurvplot(survfit(Surv(OS, STATOS) ~ MPRadapt, data = .), data = ., pval = TRUE, pval.method = TRUE, legend = "right", break.x.by = 12, ggtheme = theme_minimal(),
             legend.title = "Adapted MPR", legend.labs = c("Yes", "No"))+
  labs(title = "5-year Overall Survival according to adapted major pathological response in non-adenocarcinomas",
       x = "Overall Survival [months]",
       y = "Cumulative Survival")

ADCDFS <- NSCLC %>% filter(!is.na(STATOS) & OPS_Days > 30 & Stage_TNM8 < 410 & HISTO == 2) %>%
  mutate(PrimReg = VITAL,
         MPR = factor(ifelse(PrimReg <= 10, 0, 1),
                      labels = c("MPR", "No-MPR")),
         MPRadapt = factor(ifelse(HISTO == 2,
                                  ifelse(PrimReg <= 65, 0, 1),
                                  ifelse(PrimReg <= 10, 0, 1)),
                           labels = c("MPR", "No-MPR"))) %>%
  coxph(Surv(DFS, STATDFS) ~ MPRadapt, data = .)

summary(ADCDFS)

NSCLC %>% filter(!is.na(STATOS) & OPS_Days > 30 & Stage_TNM8 < 410 & HISTO == 2) %>%
  mutate(PrimReg = VITAL,
         MPR = factor(ifelse(PrimReg <= 10, 0, 1),
                      labels = c("MPR", "No-MPR")),
         MPRadapt = factor(ifelse(HISTO == 2,
                                  ifelse(PrimReg <= 65, 0, 1),
                                  ifelse(PrimReg <= 10, 0, 1)),
                           labels = c("MPR", "No-MPR"))) %>%
  ggsurvplot(survfit(Surv(DFS, STATDFS) ~ MPRadapt, data = .), data = ., pval = TRUE, pval.method = TRUE, legend = "right", break.x.by = 12, ggtheme = theme_minimal(),
             legend.title = "Adapted MPR", legend.labs = c("Yes", "No"))+
  labs(title = "5-year Disease-free Survival according to adapted major pathological response in adenocarcinomas",
       x = "Disease-free Survival [months]",
       y = "Cumulative Survival")

NonADCDFS <- NSCLC %>% filter(!is.na(STATOS) & OPS_Days > 30 & Stage_TNM8 < 410 & HISTO != 2) %>%
  mutate(PrimReg = VITAL,
         MPR = factor(ifelse(PrimReg <= 10, 0, 1),
                      labels = c("MPR", "No-MPR")),
         MPRadapt = factor(ifelse(HISTO == 2,
                                  ifelse(PrimReg <= 65, 0, 1),
                                  ifelse(PrimReg <= 10, 0, 1)),
                           labels = c("MPR", "No-MPR"))) %>%
  coxph(Surv(DFS, STATDFS) ~ MPRadapt, data = .)

summary(NonADCDFS)

NSCLC %>% filter(!is.na(STATOS) & OPS_Days > 30 & Stage_TNM8 < 410 & HISTO != 2) %>%
  mutate(PrimReg = VITAL,
         MPR = factor(ifelse(PrimReg <= 10, 0, 1),
                      labels = c("MPR", "No-MPR")),
         MPRadapt = factor(ifelse(HISTO == 2,
                                  ifelse(PrimReg <= 65, 0, 1),
                                  ifelse(PrimReg <= 10, 0, 1)),
                           labels = c("MPR", "No-MPR"))) %>%
  ggsurvplot(survfit(Surv(DFS, STATDFS) ~ MPRadapt, data = .), data = ., pval = TRUE, pval.method = TRUE, legend = "right", break.x.by = 12, ggtheme = theme_minimal(),
             legend.title = "Adapted MPR", legend.labs = c("Yes", "No"))+
  labs(title = "5-year Disease-free Survival according to adapted major pathological response in non-adenocarcinomas",
       x = "Disease-free Survival [months]",
       y = "Cumulative Survival")


##Prognostic significance of the PRSC
HRPRSC <- NSCLC %>% filter(!is.na(STATOS) & OPS_Days > 30 & Stage_TNM8 < 410) %>%
  mutate(PrimReg = VITAL,
         MPR = ifelse(PrimReg <= 10, 0, 1),
         MPRadapt = ifelse(HISTO == 2,
                           ifelse(PrimReg <= 65, 0, 1),
                           ifelse(PrimReg <= 10, 0, 1)),
         pTCuOff = ifelse(pT_TNM8 <= 21, 0, 1),
         pNCuOff = ifelse(pN_TNM8 == 0, 0, 1),
         PRSC = factor(ifelse(MPR+pTCuOff+pNCuOff <= 1, 1,
                              ifelse(MPR+pTCuOff+pNCuOff == 2, 2, 3)),
                       labels = c("Low", "Intermediate", "High")),
         PRSCadapt = factor(ifelse(MPRadapt+pTCuOff+pNCuOff <= 1, 1,
                                   ifelse(MPRadapt+pTCuOff+pNCuOff == 2, 2, 3)),
                            labels = c("Low", "Intermediate", "high"))) %>%
  coxph(Surv(OS, STATOS) ~ PRSC, data = .)

summary(HRPRSC)
cox.zph(HRPRSC)

NSCLC %>% filter(!is.na(STATOS) & OPS_Days > 30 & Stage_TNM8 < 410) %>%
  mutate(PrimReg = VITAL,
         MPR = ifelse(PrimReg <= 10, 0, 1),
         MPRadapt = ifelse(HISTO == 2,
                           ifelse(PrimReg <= 65, 0, 1),
                           ifelse(PrimReg <= 10, 0, 1)),
         pTCuOff = ifelse(pT_TNM8 <= 21, 0, 1),
         pNCuOff = ifelse(pN_TNM8 == 0, 0, 1),
         PRSC = factor(ifelse(MPR+pTCuOff+pNCuOff <= 1, 1,
                              ifelse(MPR+pTCuOff+pNCuOff == 2, 2, 3)),
                       labels = c("Low", "Intermediate", "High")),
         PRSCadapt = factor(ifelse(MPRadapt+pTCuOff+pNCuOff <= 1, 1,
                                   ifelse(MPRadapt+pTCuOff+pNCuOff == 2, 2, 3)),
                            labels = c("Low", "Intermediate", "high"))) %>%
  ggsurvplot(survfit(Surv(OS, STATOS) ~ PRSC, data = .), data = ., pval = TRUE, pval.method = TRUE, legend = "right", break.x.by = 12, ggtheme = theme_minimal(),
             legend.title = "Prognostic Score", legend.labs = c("Low", "Intermediate", "High"))+
  labs(title = "5-year Overall Survival according to the prognostic score",
       x = "Overall Survival [months]",
       y = "Cumulative Survival")

NSCLC %>% filter(!is.na(STATOS) & OPS_Days > 30 & Stage_TNM8 < 410) %>%
  mutate(PrimReg = VITAL,
         MPR = ifelse(PrimReg <= 10, 0, 1),
         MPRadapt = ifelse(HISTO == 2,
                           ifelse(PrimReg <= 65, 0, 1),
                           ifelse(PrimReg <= 10, 0, 1)),
         pTCuOff = ifelse(pT_TNM8 <= 21, 0, 1),
         pNCuOff = ifelse(pN_TNM8 == 0, 0, 1),
         PRSC = factor(ifelse(MPR+pTCuOff+pNCuOff <= 1, 1,
                              ifelse(MPR+pTCuOff+pNCuOff == 2, 2, 3)),
                       labels = c("Low", "Intermediate", "High")),
         PRSCadapt = factor(ifelse(MPRadapt+pTCuOff+pNCuOff <= 1, 1,
                                   ifelse(MPRadapt+pTCuOff+pNCuOff == 2, 2, 3)),
                            labels = c("Low", "Intermediate", "high"))) %>%
  survfit(Surv(OS, STATOS) ~ PRSC, data = .)

HRPRSCDFS <- NSCLC %>% filter(!is.na(STATOS) & OPS_Days > 30 & Stage_TNM8 < 410) %>%
  mutate(PrimReg = VITAL,
         MPR = ifelse(PrimReg <= 10, 0, 1),
         MPRadapt = ifelse(HISTO == 2,
                           ifelse(PrimReg <= 65, 0, 1),
                           ifelse(PrimReg <= 10, 0, 1)),
         pTCuOff = ifelse(pT_TNM8 <= 21, 0, 1),
         pNCuOff = ifelse(pN_TNM8 == 0, 0, 1),
         PRSC = factor(ifelse(MPR+pTCuOff+pNCuOff <= 1, 1,
                              ifelse(MPR+pTCuOff+pNCuOff == 2, 2, 3)),
                       labels = c("Low", "Intermediate", "High")),
         PRSCadapt = factor(ifelse(MPRadapt+pTCuOff+pNCuOff <= 1, 1,
                                   ifelse(MPRadapt+pTCuOff+pNCuOff == 2, 2, 3)),
                            labels = c("Low", "Intermediate", "high"))) %>%
  coxph(Surv(DFS, STATDFS) ~ PRSC, data = .)

summary(HRPRSCDFS)
cox.zph(HRPRSCDFS)

NSCLC %>% filter(!is.na(STATOS) & OPS_Days > 30 & Stage_TNM8 < 410) %>%
  mutate(PrimReg = VITAL,
         MPR = ifelse(PrimReg <= 10, 0, 1),
         MPRadapt = ifelse(HISTO == 2,
                           ifelse(PrimReg <= 65, 0, 1),
                           ifelse(PrimReg <= 10, 0, 1)),
         pTCuOff = ifelse(pT_TNM8 <= 21, 0, 1),
         pNCuOff = ifelse(pN_TNM8 == 0, 0, 1),
         PRSC = factor(ifelse(MPR+pTCuOff+pNCuOff <= 1, 1,
                              ifelse(MPR+pTCuOff+pNCuOff == 2, 2, 3)),
                       labels = c("Low", "Intermediate", "High")),
         PRSCadapt = factor(ifelse(MPRadapt+pTCuOff+pNCuOff <= 1, 1,
                                   ifelse(MPRadapt+pTCuOff+pNCuOff == 2, 2, 3)),
                            labels = c("Low", "Intermediate", "high"))) %>%
  ggsurvplot(survfit(Surv(DFS, STATDFS) ~ PRSC, data = .), data = ., pval = TRUE, pval.method = TRUE, legend = "right", break.x.by = 12, ggtheme = theme_minimal(),
             legend.title = "Prognostic Score", legend.labs = c("Low", "Intermediate", "High"))+
  labs(title = "5-year Disease-free Survival according to the prognostic score",
       x = "Disease-free Survival [months]",
       y = "Cumulative Survival")

NSCLC %>% filter(!is.na(STATOS) & OPS_Days > 30 & Stage_TNM8 < 410) %>%
  mutate(PrimReg = VITAL,
         MPR = ifelse(PrimReg <= 10, 0, 1),
         MPRadapt = ifelse(HISTO == 2,
                           ifelse(PrimReg <= 65, 0, 1),
                           ifelse(PrimReg <= 10, 0, 1)),
         pTCuOff = ifelse(pT_TNM8 <= 21, 0, 1),
         pNCuOff = ifelse(pN_TNM8 == 0, 0, 1),
         PRSC = factor(ifelse(MPR+pTCuOff+pNCuOff <= 1, 1,
                              ifelse(MPR+pTCuOff+pNCuOff == 2, 2, 3)),
                       labels = c("Low", "Intermediate", "High")),
         PRSCadapt = factor(ifelse(MPRadapt+pTCuOff+pNCuOff <= 1, 1,
                                   ifelse(MPRadapt+pTCuOff+pNCuOff == 2, 2, 3)),
                            labels = c("Low", "Intermediate", "high"))) %>%
  survfit(Surv(DFS, STATDFS) ~ PRSC, data = .)

HRPRSCadapt <- NSCLC %>% filter(!is.na(STATOS) & OPS_Days > 30 & Stage_TNM8 < 410) %>%
  mutate(PrimReg = VITAL,
         MPR = ifelse(PrimReg <= 10, 0, 1),
         MPRadapt = ifelse(HISTO == 2,
                           ifelse(PrimReg <= 65, 0, 1),
                           ifelse(PrimReg <= 10, 0, 1)),
         pTCuOff = ifelse(pT_TNM8 <= 21, 0, 1),
         pNCuOff = ifelse(pN_TNM8 == 0, 0, 1),
         PRSC = factor(ifelse(MPR+pTCuOff+pNCuOff <= 1, 1,
                              ifelse(MPR+pTCuOff+pNCuOff == 2, 2, 3)),
                       labels = c("Low", "Intermediate", "High")),
         PRSCadapt = factor(ifelse(MPRadapt+pTCuOff+pNCuOff <= 1, 1,
                                   ifelse(MPRadapt+pTCuOff+pNCuOff == 2, 2, 3)),
                            labels = c("Low", "Intermediate", "high"))) %>%
  coxph(Surv(OS, STATOS) ~ PRSCadapt, data = .)

summary(HRPRSCadapt)
cox.zph(HRPRSCadapt)

NSCLC %>% filter(!is.na(STATOS) & OPS_Days > 30 & Stage_TNM8 < 410) %>%
  mutate(PrimReg = VITAL,
         MPR = ifelse(PrimReg <= 10, 0, 1),
         MPRadapt = ifelse(HISTO == 2,
                           ifelse(PrimReg <= 65, 0, 1),
                           ifelse(PrimReg <= 10, 0, 1)),
         pTCuOff = ifelse(pT_TNM8 <= 21, 0, 1),
         pNCuOff = ifelse(pN_TNM8 == 0, 0, 1),
         PRSC = factor(ifelse(MPR+pTCuOff+pNCuOff <= 1, 1,
                              ifelse(MPR+pTCuOff+pNCuOff == 2, 2, 3)),
                       labels = c("Low", "Intermediate", "High")),
         PRSCadapt = factor(ifelse(MPRadapt+pTCuOff+pNCuOff <= 1, 1,
                                   ifelse(MPRadapt+pTCuOff+pNCuOff == 2, 2, 3)),
                            labels = c("Low", "Intermediate", "high"))) %>%
  ggsurvplot(survfit(Surv(OS, STATOS) ~ PRSCadapt, data = .), data = ., pval = TRUE, pval.method = TRUE, legend = "right", break.x.by = 12, ggtheme = theme_minimal(),
             legend.title = "Prognostic Score", legend.labs = c("Low", "Intermediate", "High"))+
  labs(title = "5-year Overall Survival according to the adapted prognostic score",
       x = "Overall Survival [months]",
       y = "Cumulative Survival")

HRPRSCadaptDFS <- NSCLC %>% filter(!is.na(STATOS) & OPS_Days > 30 & Stage_TNM8 < 410) %>%
  mutate(PrimReg = VITAL,
         MPR = ifelse(PrimReg <= 10, 0, 1),
         MPRadapt = ifelse(HISTO == 2,
                           ifelse(PrimReg <= 65, 0, 1),
                           ifelse(PrimReg <= 10, 0, 1)),
         pTCuOff = ifelse(pT_TNM8 <= 21, 0, 1),
         pNCuOff = ifelse(pN_TNM8 == 0, 0, 1),
         PRSC = factor(ifelse(MPR+pTCuOff+pNCuOff <= 1, 1,
                              ifelse(MPR+pTCuOff+pNCuOff == 2, 2, 3)),
                       labels = c("Low", "Intermediate", "High")),
         PRSCadapt = factor(ifelse(MPRadapt+pTCuOff+pNCuOff <= 1, 1,
                                   ifelse(MPRadapt+pTCuOff+pNCuOff == 2, 2, 3)),
                            labels = c("Low", "Intermediate", "high"))) %>%
  coxph(Surv(DFS, STATDFS) ~ PRSCadapt, data = .)

summary(HRPRSCadaptDFS)
cox.zph(HRPRSCadaptDFS)

NSCLC %>% filter(!is.na(STATOS) & OPS_Days > 30 & Stage_TNM8 < 410) %>%
  mutate(PrimReg = VITAL,
         MPR = ifelse(PrimReg <= 10, 0, 1),
         MPRadapt = ifelse(HISTO == 2,
                           ifelse(PrimReg <= 65, 0, 1),
                           ifelse(PrimReg <= 10, 0, 1)),
         pTCuOff = ifelse(pT_TNM8 <= 21, 0, 1),
         pNCuOff = ifelse(pN_TNM8 == 0, 0, 1),
         PRSC = factor(ifelse(MPR+pTCuOff+pNCuOff <= 1, 1,
                              ifelse(MPR+pTCuOff+pNCuOff == 2, 2, 3)),
                       labels = c("Low", "Intermediate", "High")),
         PRSCadapt = factor(ifelse(MPRadapt+pTCuOff+pNCuOff <= 1, 1,
                                   ifelse(MPRadapt+pTCuOff+pNCuOff == 2, 2, 3)),
                            labels = c("Low", "Intermediate", "high"))) %>%
  ggsurvplot(survfit(Surv(DFS, STATDFS) ~ PRSCadapt, data = .), data = ., pval = TRUE, pval.method = TRUE, legend = "right", break.x.by = 12, ggtheme = theme_minimal(),
             legend.title = "Prognostic Score", legend.labs = c("Low", "Intermediate", "High"))+
  labs(title = "5-year Disease-free Survival according to the adapted prognostic score",
       x = "Disease-free Survival [months]",
       y = "Cumulative Survival")


##Potential univariate predictors for a multivariate model:
Multivariate <- NSCLC %>% filter(!is.na(STATOS) & OPS_Days > 30 & Stage_TNM8 < 410) %>%
  mutate(Smoker = factor(ifelse(SMOKING == 0, 0, 1),
                         labels = c("Never Smoker", "Smoker")),
         NeoRadio = factor(ifelse(NEORTX == 0, 0, 1),
                           labels = c("No NeoRadio", "NeoRadio")),
         Adjuvant = factor(ifelse(ADJ == 0, 0,
                                  ifelse(ADJ < 4, 1, NA)),
                           labels = c("No Adjuvant", "Adjuvant")),
         Resection = factor(ifelse(RTYPE == 3, 1, 
                                   ifelse(RTYPE < 6, 2, 3)),
                            labels = c("Lobectomy", "Bilobectomy", "Pneumonectomy")),
         Completion = factor(ifelse(R == 0, "R0", "R1")),
         Pleura = factor(ifelse(PL == 0, "PL0", "PL1/2/3")),
         Lymphangiosis = factor(ifelse(L == 0, "L0", "L1")),
         Hemangiosis = factor(ifelse(V == 0, "V0", "V1")),
         Therapy = factor(ifelse(NEOCAT == 0, 0, 1),
                          labels = c("Normal", "Insel")),
         Change = factor(ifelse(NEOCTXCHANGE == 0, 0, 1),
                         labels = c("No Change", "Change")),
         Gender = factor(ifelse(SEX == 1, 1, 2),
                         labels = c("Female", "Male")),
         Histology = factor(ifelse(HISTO == 2, 1, 2),
                            labels = c("ADC", "Non-ADC")),
         Malignancy = factor(ifelse(!is.na(ADDMAL), 2, 0),
                             labels = c("Additional Malignancy", "No additional malignancy"))) %>% 
  select(AGE, Gender, Smoker, Histology, Pleura, Lymphangiosis, Hemangiosis, Therapy, NEOCYCLES, Change, NeoRadio, NEO_TIME, INTERVAL, Resection,
         Completion, Adjuvant, Malignancy, OS, STATOS, DFS, STATDFS)

Covariates <- names(Multivariate[1:17])

map(Covariates, ~coxph(as.formula(paste("Surv(OS, STATOS)~", .x)), Multivariate))

map(Covariates, ~coxph(as.formula(paste("Surv(DFS, STATDFS)~", .x)), Multivariate))


##Confirmation of prognostic parameters in a univariate model
PLOS <- NSCLC %>% filter(!is.na(STATOS) & OPS_Days > 30 & Stage_TNM8 < 410) %>%
  mutate(PL = factor(ifelse(PL == 0, 1, 2),
                     labels = c("PL0", "PL1/2/3")),
         L = factor(ifelse(L == 0, 1, 2),
                    labels = c("L0", "L1")),
         V = factor(ifelse(V == 0, 1, 2),
                    labels = c("V0", "V1")),
         Change = factor(ifelse(NEOCTXCHANGE == 0, 1, 2),
                         labels = c("No Change", "Change")),
         Surgery = factor(ifelse(RTYPE == 3, 1,
                                 ifelse(RTYPE < 6, 2, 3)),
                          labels = c("Lobectomy", "Bilobectomy", "Pneumonectomy")),
         R = factor(ifelse(R == 0, 1, 2),
                    labels = c("R0", "R1")),
         Adjuvant = factor(ifelse(ADJ == 0, 1, ifelse(ADJ < 4, 2, NA)),
                           labels = c("No-Adjuvant", "Adjuvant"))) %>% 
  coxph(Surv(OS, STATOS) ~ PL, data = .)

summary(PLOS)
cox.zph(PLOS)

LOS <- NSCLC %>% filter(!is.na(STATOS) & OPS_Days > 30 & Stage_TNM8 < 410) %>%
  mutate(PL = factor(ifelse(PL == 0, 1, 2),
                     labels = c("PL0", "PL1/2/3")),
         L = factor(ifelse(L == 0, 1, 2),
                    labels = c("L0", "L1")),
         V = factor(ifelse(V == 0, 1, 2),
                    labels = c("V0", "V1")),
         Change = factor(ifelse(NEOCTXCHANGE == 0, 1, 2),
                         labels = c("No Change", "Change")),
         Surgery = factor(ifelse(RTYPE == 3, 1,
                                 ifelse(RTYPE < 6, 2, 3)),
                          labels = c("Lobectomy", "Bilobectomy", "Pneumonectomy")),
         R = factor(ifelse(R == 0, 1, 2),
                    labels = c("R0", "R1")),
         Adjuvant = factor(ifelse(ADJ == 0, 1, ifelse(ADJ < 4, 2, NA)),
                           labels = c("No-Adjuvant", "Adjuvant"))) %>% 
  coxph(Surv(OS, STATOS) ~ L, data = .)

summary(LOS)
cox.zph(LOS)

VOS <- NSCLC %>% filter(!is.na(STATOS) & OPS_Days > 30 & Stage_TNM8 < 410) %>%
  mutate(PL = factor(ifelse(PL == 0, 1, 2),
                     labels = c("PL0", "PL1/2/3")),
         L = factor(ifelse(L == 0, 1, 2),
                    labels = c("L0", "L1")),
         V = factor(ifelse(V == 0, 1, 2),
                    labels = c("V0", "V1")),
         Change = factor(ifelse(NEOCTXCHANGE == 0, 1, 2),
                         labels = c("No Change", "Change")),
         Surgery = factor(ifelse(RTYPE == 3, 1,
                                 ifelse(RTYPE < 6, 2, 3)),
                          labels = c("Lobectomy", "Bilobectomy", "Pneumonectomy")),
         R = factor(ifelse(R == 0, 1, 2),
                    labels = c("R0", "R1")),
         Adjuvant = factor(ifelse(ADJ == 0, 1, ifelse(ADJ < 4, 2, NA)),
                           labels = c("No-Adjuvant", "Adjuvant"))) %>% 
  coxph(Surv(OS, STATOS) ~ V, data = .)

summary(VOS)
cox.zph(VOS)

ChangeOS <- NSCLC %>% filter(!is.na(STATOS) & OPS_Days > 30 & Stage_TNM8 < 410) %>%
  mutate(PL = factor(ifelse(PL == 0, 1, 2),
                     labels = c("PL0", "PL1/2/3")),
         L = factor(ifelse(L == 0, 1, 2),
                    labels = c("L0", "L1")),
         V = factor(ifelse(V == 0, 1, 2),
                    labels = c("V0", "V1")),
         Change = factor(ifelse(NEOCTXCHANGE == 0, 1, 2),
                         labels = c("No Change", "Change")),
         Surgery = factor(ifelse(RTYPE == 3, 1,
                                 ifelse(RTYPE < 6, 2, 3)),
                          labels = c("Lobectomy", "Bilobectomy", "Pneumonectomy")),
         R = factor(ifelse(R == 0, 1, 2),
                    labels = c("R0", "R1")),
         Adjuvant = factor(ifelse(ADJ == 0, 1, ifelse(ADJ < 4, 2, NA)),
                           labels = c("No-Adjuvant", "Adjuvant"))) %>% 
  coxph(Surv(OS, STATOS) ~ Change, data = .)

summary(ChangeOS)
cox.zph(ChangeOS)

SurgOS <- NSCLC %>% filter(!is.na(STATOS) & OPS_Days > 30 & Stage_TNM8 < 410) %>%
  mutate(PL = factor(ifelse(PL == 0, 1, 2),
                     labels = c("PL0", "PL1/2/3")),
         L = factor(ifelse(L == 0, 1, 2),
                    labels = c("L0", "L1")),
         V = factor(ifelse(V == 0, 1, 2),
                    labels = c("V0", "V1")),
         Change = factor(ifelse(NEOCTXCHANGE == 0, 1, 2),
                         labels = c("No Change", "Change")),
         Surgery = factor(ifelse(RTYPE == 3, 1,
                                 ifelse(RTYPE < 6, 2, 3)),
                          labels = c("Lobectomy", "Bilobectomy", "Pneumonectomy")),
         R = factor(ifelse(R == 0, 1, 2),
                    labels = c("R0", "R1")),
         Adjuvant = factor(ifelse(ADJ == 0, 1, ifelse(ADJ < 4, 2, NA)),
                           labels = c("No-Adjuvant", "Adjuvant"))) %>% 
  coxph(Surv(OS, STATOS) ~ Surgery, data = .)

summary(SurgOS)
cox.zph(SurgOS)

ROS <- NSCLC %>% filter(!is.na(STATOS) & OPS_Days > 30 & Stage_TNM8 < 410) %>%
  mutate(PL = factor(ifelse(PL == 0, 1, 2),
                     labels = c("PL0", "PL1/2/3")),
         L = factor(ifelse(L == 0, 1, 2),
                    labels = c("L0", "L1")),
         V = factor(ifelse(V == 0, 1, 2),
                    labels = c("V0", "V1")),
         Change = factor(ifelse(NEOCTXCHANGE == 0, 1, 2),
                         labels = c("No Change", "Change")),
         Surgery = factor(ifelse(RTYPE == 3, 1,
                                 ifelse(RTYPE < 6, 2, 3)),
                          labels = c("Lobectomy", "Bilobectomy", "Pneumonectomy")),
         R = factor(ifelse(R == 0, 1, 2),
                    labels = c("R0", "R1")),
         Adjuvant = factor(ifelse(ADJ == 0, 1, ifelse(ADJ < 4, 2, NA)),
                           labels = c("No-Adjuvant", "Adjuvant"))) %>% 
  coxph(Surv(OS, STATOS) ~ R, data = .)

summary(ROS)
cox.zph(ROS)

PLDFS <- NSCLC %>% filter(!is.na(STATOS) & OPS_Days > 30 & Stage_TNM8 < 410) %>%
  mutate(PL = factor(ifelse(PL == 0, 1, 2),
                     labels = c("PL0", "PL1/2/3")),
         L = factor(ifelse(L == 0, 1, 2),
                    labels = c("L0", "L1")),
         V = factor(ifelse(V == 0, 1, 2),
                    labels = c("V0", "V1")),
         Change = factor(ifelse(NEOCTXCHANGE == 0, 1, 2),
                         labels = c("No Change", "Change")),
         Surgery = factor(ifelse(RTYPE == 3, 1,
                                 ifelse(RTYPE < 6, 2, 3)),
                          labels = c("Lobectomy", "Bilobectomy", "Pneumonectomy")),
         R = factor(ifelse(R == 0, 1, 2),
                    labels = c("R0", "R1")),
         Adjuvant = factor(ifelse(ADJ == 0, 1, ifelse(ADJ < 4, 2, NA)),
                           labels = c("No-Adjuvant", "Adjuvant"))) %>% 
  coxph(Surv(DFS, STATDFS) ~ PL, data = .)

summary(PLDFS)
cox.zph(PLDFS)

LDFS <- NSCLC %>% filter(!is.na(STATOS) & OPS_Days > 30 & Stage_TNM8 < 410) %>%
  mutate(PL = factor(ifelse(PL == 0, 1, 2),
                     labels = c("PL0", "PL1/2/3")),
         L = factor(ifelse(L == 0, 1, 2),
                    labels = c("L0", "L1")),
         V = factor(ifelse(V == 0, 1, 2),
                    labels = c("V0", "V1")),
         Change = factor(ifelse(NEOCTXCHANGE == 0, 1, 2),
                         labels = c("No Change", "Change")),
         Surgery = factor(ifelse(RTYPE == 3, 1,
                                 ifelse(RTYPE < 6, 2, 3)),
                          labels = c("Lobectomy", "Bilobectomy", "Pneumonectomy")),
         R = factor(ifelse(R == 0, 1, 2),
                    labels = c("R0", "R1")),
         Adjuvant = factor(ifelse(ADJ == 0, 1, ifelse(ADJ < 4, 2, NA)),
                           labels = c("No-Adjuvant", "Adjuvant"))) %>% 
  coxph(Surv(DFS, STATDFS) ~ L, data = .)

summary(LDFS)
cox.zph(LDFS)

VDFS <- NSCLC %>% filter(!is.na(STATOS) & OPS_Days > 30 & Stage_TNM8 < 410) %>%
  mutate(PL = factor(ifelse(PL == 0, 1, 2),
                     labels = c("PL0", "PL1/2/3")),
         L = factor(ifelse(L == 0, 1, 2),
                    labels = c("L0", "L1")),
         V = factor(ifelse(V == 0, 1, 2),
                    labels = c("V0", "V1")),
         Change = factor(ifelse(NEOCTXCHANGE == 0, 1, 2),
                         labels = c("No Change", "Change")),
         Surgery = factor(ifelse(RTYPE == 3, 1,
                                 ifelse(RTYPE < 6, 2, 3)),
                          labels = c("Lobectomy", "Bilobectomy", "Pneumonectomy")),
         R = factor(ifelse(R == 0, 1, 2),
                    labels = c("R0", "R1")),
         Adjuvant = factor(ifelse(ADJ == 0, 1, ifelse(ADJ < 4, 2, NA)),
                           labels = c("No-Adjuvant", "Adjuvant"))) %>% 
  coxph(Surv(DFS, STATDFS) ~ V, data = .)

summary(VDFS)
cox.zph(VDFS)

RDFS <- NSCLC %>% filter(!is.na(STATOS) & OPS_Days > 30 & Stage_TNM8 < 410) %>%
  mutate(PL = factor(ifelse(PL == 0, 1, 2),
                     labels = c("PL0", "PL1/2/3")),
         L = factor(ifelse(L == 0, 1, 2),
                    labels = c("L0", "L1")),
         V = factor(ifelse(V == 0, 1, 2),
                    labels = c("V0", "V1")),
         Change = factor(ifelse(NEOCTXCHANGE == 0, 1, 2),
                         labels = c("No Change", "Change")),
         Surgery = factor(ifelse(RTYPE == 3, 1,
                                 ifelse(RTYPE < 6, 2, 3)),
                          labels = c("Lobectomy", "Bilobectomy", "Pneumonectomy")),
         R = factor(ifelse(R == 0, 1, 2),
                    labels = c("R0", "R1")),
         Adjuvant = factor(ifelse(ADJ == 0, 1, ifelse(ADJ < 4, 2, NA)),
                           labels = c("No-Adjuvant", "Adjuvant"))) %>% 
  coxph(Surv(DFS, STATDFS) ~ R, data = .)

summary(RDFS)
cox.zph(RDFS)

AdjDFS <- NSCLC %>% filter(!is.na(STATOS) & OPS_Days > 30 & Stage_TNM8 < 410) %>%
  mutate(PL = factor(ifelse(PL == 0, 1, 2),
                     labels = c("PL0", "PL1/2/3")),
         L = factor(ifelse(L == 0, 1, 2),
                    labels = c("L0", "L1")),
         V = factor(ifelse(V == 0, 1, 2),
                    labels = c("V0", "V1")),
         Change = factor(ifelse(NEOCTXCHANGE == 0, 1, 2),
                         labels = c("No Change", "Change")),
         Surgery = factor(ifelse(RTYPE == 3, 1,
                                 ifelse(RTYPE < 6, 2, 3)),
                          labels = c("Lobectomy", "Bilobectomy", "Pneumonectomy")),
         R = factor(ifelse(R == 0, 1, 2),
                    labels = c("R0", "R1")),
         Adjuvant = factor(ifelse(ADJ == 0, 1, ifelse(ADJ < 4, 2, NA)),
                           labels = c("No-Adjuvant", "Adjuvant"))) %>% 
  coxph(Surv(DFS, STATDFS) ~ Adjuvant, data = .)

summary(AdjDFS)
cox.zph(AdjDFS)


##Multivariate Models for TNM stage, MPR, PRSC:
HRMultiMPR <- NSCLC %>% filter(!is.na(STATOS), OPS_Days > 30, Stage_TNM8 < 410) %>%
  mutate(RegPrim = VITAL,
         MPR = factor(ifelse(RegPrim <= 10, 0, 1),
                      labels = c("MPR", "No-MPR")),
         MPRadpat = factor(ifelse(HISTO == 2,
                                  ifelse(RegPrim <= 65, 0, 1),
                                  ifelse(RegPrim <= 10, 0, 1)),
                           labels = c("MPR", "No-MPR")),
         Change = factor(ifelse(NEOCTXCHANGE == 0, 1, 2),
                         labels = c("No Change", "Change")),
         Resection = factor(ifelse(RTYPE == 3, 1,
                                   ifelse(RTYPE < 6, 2, 3)),
                            labels = c("Lobectomy", "Bilobectomy", "Pneumonectomy"))) %>% 
  coxph(Surv(OS, STATOS)~MPR+Change+Resection, data = .)

summary(HRMultiMPR)
cox.zph(HRMultiMPR)

NSCLC %>% filter(!is.na(STATOS), OPS_Days > 30, Stage_TNM8 < 410) %>%
  mutate(RegPrim = VITAL,
         MPR = factor(ifelse(RegPrim <= 10, 0, 1),
                      labels = c("MPR", "No-MPR")),
         MPRadpat = factor(ifelse(HISTO == 2,
                                  ifelse(RegPrim <= 65, 0, 1),
                                  ifelse(RegPrim <= 10, 0, 1)),
                           labels = c("MPR", "No-MPR")),
         Change = factor(ifelse(NEOCTXCHANGE == 0, 1, 2),
                         labels = c("No Change", "Change")),
         Resection = factor(ifelse(RTYPE == 3, 1,
                                   ifelse(RTYPE < 6, 2, 3)),
                            labels = c("Lobectomy", "Bilobectomy", "Pneumonectomy"))) %>%
  filter(!is.na(Change)) %>% 
  select(MPR, Change, Resection) %>% 
  summary()

HRMultiMPRadapt <- NSCLC %>% filter(!is.na(STATOS), OPS_Days > 30, Stage_TNM8 < 410) %>%
  mutate(RegPrim = VITAL,
         MPR = factor(ifelse(RegPrim <= 10, 0, 1),
                      labels = c("MPR", "No-MPR")),
         MPRadpat = factor(ifelse(HISTO == 2,
                                  ifelse(RegPrim <= 65, 0, 1),
                                  ifelse(RegPrim <= 10, 0, 1)),
                           labels = c("MPR", "No-MPR")),
         Change = factor(ifelse(NEOCTXCHANGE == 0, 1, 2),
                         labels = c("No Change", "Change")),
         Resection = factor(ifelse(RTYPE == 3, 1,
                                   ifelse(RTYPE < 6, 2, 3)),
                            labels = c("Lobectomy", "Bilobectomy", "Pneumonectomy"))) %>%
  coxph(Surv(OS, STATOS)~MPRadpat+Change+Resection, data = .)

summary(HRMultiMPRadapt)
cox.zph(HRMultiMPRadapt)


HRMultiPRSC <- NSCLC %>% filter(!is.na(STATOS), OPS_Days > 30, Stage_TNM8 < 410) %>%
  mutate(RegPrim = VITAL,
         MPR = ifelse(RegPrim <= 10, 0, 1),
         MPRadpat = ifelse(HISTO == 2,
                                  ifelse(RegPrim <= 65, 0, 1),
                                  ifelse(RegPrim <= 10, 0, 1)),
         pTCuOff = ifelse(pT_TNM8 <= 21, 0, 1),
         pNCuOff = ifelse(pN_TNM8 == 0, 0, 1),
         PRSC = factor(ifelse(MPR+pTCuOff+pNCuOff <= 1, 1,
                              ifelse(MPR+pTCuOff+pNCuOff == 2, 2, 3)),
                       labels = c("Low", "Intermediate", "High")),
         PRSCadapt = factor(ifelse(MPRadpat+pTCuOff+pNCuOff <= 1, 1,
                                   ifelse(MPRadpat+pTCuOff+pNCuOff == 2, 2, 3)),
                            labels = c("Low", "Intermediate", "High")),
         Change = factor(ifelse(NEOCTXCHANGE == 0, 1, 2),
                         labels = c("No Change", "Change")),
         Resection = factor(ifelse(RTYPE == 3, 1,
                                   ifelse(RTYPE < 6, 2, 3)),
                            labels = c("Lobectomy", "Bilobectomy", "Pneumonectomy"))) %>% 
  coxph(Surv(OS, STATOS)~PRSC+Change+Resection, data = .) 

summary(HRMultiPRSC)
cox.zph(HRMultiPRSC)

NSCLC %>% filter(!is.na(STATOS), OPS_Days > 30, Stage_TNM8 < 410) %>%
  mutate(RegPrim = VITAL,
         MPR = ifelse(RegPrim <= 10, 0, 1),
         MPRadpat = ifelse(HISTO == 2,
                           ifelse(RegPrim <= 65, 0, 1),
                           ifelse(RegPrim <= 10, 0, 1)),
         pTCuOff = ifelse(pT_TNM8 <= 21, 0, 1),
         pNCuOff = ifelse(pN_TNM8 == 0, 0, 1),
         PRSC = factor(ifelse(MPR+pTCuOff+pNCuOff <= 1, 1,
                              ifelse(MPR+pTCuOff+pNCuOff == 2, 2, 3)),
                       labels = c("Low", "Intermediate", "High")),
         PRSCadapt = factor(ifelse(MPRadpat+pTCuOff+pNCuOff <= 1, 1,
                                   ifelse(MPRadpat+pTCuOff+pNCuOff == 2, 2, 3)),
                            labels = c("Low", "Intermediate", "High")),
         Change = factor(ifelse(NEOCTXCHANGE == 0, 1, 2),
                         labels = c("No Change", "Change")),
         Resection = factor(ifelse(RTYPE == 3, 1,
                                   ifelse(RTYPE < 6, 2, 3)),
                            labels = c("Lobectomy", "Bilobectomy", "Pneumonectomy"))) %>%
  filter(!is.na(Change)) %>% 
  select(PRSC, Change, Resection) %>% 
  summary()

HRMultiPRSCadapt <- NSCLC %>% filter(!is.na(STATOS), OPS_Days > 30, Stage_TNM8 < 410) %>%
  mutate(RegPrim = VITAL,
         MPR = ifelse(RegPrim <= 10, 0, 1),
         MPRadpat = ifelse(HISTO == 2,
                           ifelse(RegPrim <= 65, 0, 1),
                           ifelse(RegPrim <= 10, 0, 1)),
         pTCuOff = ifelse(pT_TNM8 <= 21, 0, 1),
         pNCuOff = ifelse(pN_TNM8 == 0, 0, 1),
         PRSC = factor(ifelse(MPR+pTCuOff+pNCuOff <= 1, 1,
                              ifelse(MPR+pTCuOff+pNCuOff == 2, 2, 3)),
                       labels = c("Low", "Intermediate", "High")),
         PRSCadapt = factor(ifelse(MPRadpat+pTCuOff+pNCuOff <= 1, 1,
                                   ifelse(MPRadpat+pTCuOff+pNCuOff == 2, 2, 3)),
                            labels = c("Low", "Intermediate", "High")),
         Change = factor(ifelse(NEOCTXCHANGE == 0, 1, 2),
                         labels = c("No Change", "Change")),
         Resection = factor(ifelse(RTYPE == 3, 1,
                                   ifelse(RTYPE < 6, 2, 3)),
                            labels = c("Lobectomy", "Bilobectomy", "Pneumonectomy"))) %>% 
  coxph(Surv(OS, STATOS)~PRSCadapt+Change, data = .) 

summary(HRMultiPRSCadapt)
cox.zph(HRMultiPRSCadapt)


HRMultiStage <- NSCLC %>% filter(!is.na(STATOS), OPS_Days > 30, Stage_TNM8 < 410, Stage_TNM8 != 0) %>%
  mutate(Stage = factor(ifelse(Stage_TNM8 < 200, 1,
                               ifelse(Stage_TNM8 < 300, 2, 3)),
                        labels = c("Stage I", "Stage II", "Stage III")),
         StageAdj = factor(ifelse(Stage_TNM8 < 200, 1,
                                  ifelse(Stage_TNM8 < 300, 2, 3)),
                           labels = c("Stage I", "Stage II", "Stage III")),
         Hematology = factor(ifelse(V == 0, 1, 2),
                             labels = c("V0", "V1")),
         Change = factor(ifelse(NEOCTXCHANGE == 0, 0, 1),
                         labels = c("No Change", "Change"))) %>% 
  coxph(Surv(OS, STATOS)~Stage+Change, data = .) 

summary(HRMultiStage)
cox.zph(HRMultiStage)

NSCLC %>% filter(!is.na(STATOS), OPS_Days > 30, Stage_TNM8 < 410, Stage_TNM8 != 0) %>%
  mutate(Stage = factor(ifelse(Stage_TNM8 < 200, 1,
                               ifelse(Stage_TNM8 < 300, 2, 3)),
                        labels = c("Stage I", "Stage II", "Stage III")),
         StageAdj = factor(ifelse(Stage_TNM8 < 200, 1,
                                  ifelse(Stage_TNM8 < 300, 2, 3)),
                           labels = c("Stage I", "Stage II", "Stage III")),
         Hematology = factor(ifelse(V == 0, 1, 2),
                             labels = c("V0", "V1")),
         Change = factor(ifelse(NEOCTXCHANGE == 0, 0, 1),
                         labels = c("No Change", "Change"))) %>% 
  filter(!is.na(Change) & !is.na(Hematology)) %>% 
  select(Stage, Hematology, Change) %>% 
  summary()

HRMultiStageAdapt <- NSCLC %>% filter(!is.na(STATOS), OPS_Days > 30, Stage_TNM8 < 410, Stage_TNM8 != 0) %>%
  mutate(Stage = factor(ifelse(Stage_TNM8 < 200, 1,
                               ifelse(Stage_TNM8 < 300, 2, 3)),
                        labels = c("Stage I", "Stage II", "Stage III")),
         StageAdj = factor(ifelse(Stage_TNM8 < 200, 1,
                                  ifelse(Stage_TNM8 < 300, 2, 3)),
                           labels = c("Stage I", "Stage II", "Stage III")),
         Hematology = factor(ifelse(V == 0, 1, 2),
                             labels = c("V0", "V1")),
         Change = factor(ifelse(NEOCTXCHANGE == 0, 0, 1),
                         labels = c("No Change", "Change"))) %>% 
  coxph(Surv(OS, STATOS)~StageAdj+Change, data = .) 

summary(HRMultiStageAdapt)
cox.zph(HRMultiStageAdapt)

HRMultiStageDFS <- NSCLC %>% filter(!is.na(STATOS), OPS_Days > 30, Stage_TNM8 < 410, Stage_TNM8 != 0) %>%
  mutate(Stage = factor(ifelse(Stage_TNM8 < 200, 1,
                               ifelse(Stage_TNM8 < 300, 2, 3)),
                        labels = c("Stage I", "Stage II", "Stage III")),
         StageAdj = factor(ifelse(Stage_TNM8 < 200, 1,
                                  ifelse(Stage_TNM8 < 300, 2, 3)),
                           labels = c("Stage I", "Stage II", "Stage III")),
         Hematology = factor(ifelse(V == 0, 1, 2),
                             labels = c("V0", "V1")),
         Change = factor(ifelse(NEOCTXCHANGE == 0, 0, 1),
                         labels = c("No Change", "Change"))) %>% 
  coxph(Surv(DFS, STATDFS)~Stage, data = .) 

summary(HRMultiStageDFS)
cox.zph(HRMultiStageDFS)

HRMultiStageAdaptDFS <- NSCLC %>% filter(!is.na(STATOS), OPS_Days > 30, Stage_TNM8 < 410, Stage_TNM8 != 0) %>%
  mutate(Stage = factor(ifelse(Stage_TNM8 < 200, 1,
                               ifelse(Stage_TNM8 < 300, 2, 3)),
                        labels = c("Stage I", "Stage II", "Stage III")),
         StageAdj = factor(ifelse(Stage_TNM8 < 200, 1,
                                  ifelse(Stage_TNM8 < 300, 2, 3)),
                           labels = c("Stage I", "Stage II", "Stage III")),
         Hematology = factor(ifelse(V == 0, 1, 2),
                             labels = c("V0", "V1")),
         Change = factor(ifelse(NEOCTXCHANGE == 0, 0, 1),
                         labels = c("No Change", "Change"))) %>% 
  coxph(Surv(DFS, STATDFS)~StageAdj, data = .) 

summary(HRMultiStageAdaptDFS)
cox.zph(HRMultiStageAdaptDFS)
